# Supplementary material for: Provider preference for payment method under a national health insurance scheme: A survey of health insurance-credentialed health care providers in Ghana
Source: PLoS One. 2019 Aug 26;14(8):e0221195. doi: 10.1371/journal.pone.0221195 (PMC6709917; doi:10.1371/journal.pone.0221195)
Supplement: S1 Table — (XLSX) [file pone.0221195.s001.xlsx]

## Sheet: Sheet1
Gender	Region	Setting	Age at last birthday	Pirmary Status at facility	Years In Practice	Facility is owned by	Facility Type	Clients per week	Payment mechanism(primary out-patient services	Payment mechanism(non primary out-patient services	Payment mechanism(in-patient services)	Medicines	Emergencies	Referral Cases	Diagnostics	Reason for payment method	Reason for payment method	Reason for payment method	Reason for payment method	Do you provide emergency services on weekends?	Does facility offer lab services?	Proportion of cases that are referred to the lab	Medicines in medicines list not available at facility	Medicines in medicines list not available at facility	Medicines in medicines list not available at facility	Reason	Is client charged beyond cost of tarrif?	Time spent with patient during consulting	There is always a prescriber at post	Enough prescribers to look at clients	Doctors show interest in clients and makes them feel comfortable	Nurses show interest in clients and makes them feel comfortable	Consulting rooms good enough to give privacy	Clients can ask questions about treatment	Facility has enough seats in waiting area	Environment at facility is neat	Waiting area is well ventilated	We do proper diagnosis	We explain to clients how to take their medication	We make time to advise clients on disease prevention	Capitation is a good way of eliminating provider shopping	Capitation has helped to minimize multiple attendances by NHIS subscribers	Capitation helps to minimize overcrowding of patients at health facilities	Capitation can create incentives for providers to reduce quantity of service	Capitation can help improve the referral system in healthcare delivery	Capitation will lead to continuity of care	Capitation will encourage referrals of potentially primary care cases to higher levels of care.	Capitation can create incentives for the prescriber to reduce the quality of service provided to the insured.	Capitation has relieved us of the burden of OPD claims processing and submission.
2	1	1	60	4	9	3	4	0	1	1	1	1	1	1	1	NULL	NULL	NULL	NULL	Yes	Yes	51% - 60%				NULL	No	5-10 Mins	3	3	3	3	3	3	3	3	3	3	3	3	Agree	Agree	Agree	Don't Know	Agree	Agree	Agree	Disagree	Don't Know
2	1	1	58	4	28	3	4	0	1	1	1	1	1	1	1	NULL	NULL	NULL	NULL	Yes	Yes	51% - 60%				NULL	No	5-10 Mins	3	3	2	2	3	3	3	3	3	3	3	2	Disagree	Disagree	Don't Know	Disagree	Disagree	Disagree	Agree	Agree	Don't Know
2	1	1	39	4	3	3	4		1	1	1	1	2	1	1	NULL	NULL	NULL	NULL	Yes	Yes	71% - 80%				NULL	No	5-10 Mins	3	3	3	3	3	2	3	2	3	3	2	3	Strongly Agree	Strongly Agree	Agree	Agree	Agree	Agree	Agree	Disagree	Don't Know
2	1	1	32	4	5	3	4		3	3	3	3	3	3	3	NULL	NULL	NULL	NULL	Yes	Yes	51% - 60%	ANNOXICLAV			Prices higher than NHIA tariffs	Yes	10-15 Mins	3	3	3	3	3	3	3	3	3	3	4	4	Agree	Strongly Agree	Strongly Disagree	Agree	Strongly Agree	Agree	Strongly Agree	Strongly Disagree	Agree
1	1	1	29	4	6	3	4		2	2	2	2	2	2	2	NULL	NULL	NULL	NULL	Yes	Yes	91% - 100%	RAPEBRASOLE TABLET			Prices higher than NHIA tariffs	No	NULL	3	3	3	4	3	3	3	3	3	3	4	4	Strongly Agree	Strongly Agree	Strongly Agree	Strongly Agree	Disagree	Disagree	Disagree	Strongly Agree	Disagree
2	1	1	28	3	4	3	4		2	2	2	1	1	2	2	NULL	NULL	NULL	NULL	Yes	Yes	81% - 90%				NULL	No	10-15 Mins	3	3	3	4	3	3	3	3	3	3	3	3	Strongly Agree	Strongly Disagree	Strongly Disagree	Strongly Disagree	Strongly Disagree	Strongly Disagree	Strongly Agree	Agree	Strongly Disagree
1	1	1	49	1	6	3	4		2	2	2	2	2	2	2	NULL	NULL	NULL	NULL	Yes	Yes	91% - 100%	INSULIN	PIRACETAM		Prices higher than NHIA tariffs	No	10-15 Mins	3	3	3	4	3	3	3	3	3	3	3	3	Strongly Agree	Strongly Disagree	Strongly Disagree	Strongly Disagree	Strongly Disagree	Strongly Disagree	Strongly Agree	Strongly Disagree	Strongly Disagree
2	1	1	58	3	7	1	2		1	1	1	1	1	1	1	NULL	NULL	NULL	NULL	Yes	Yes	21% - 30%	AMOXACLIN			Prices higher than NHIA tariffs	No	5-10 Mins	3	3	3	4	3	3	3	3	3	3	4	4	Strongly Agree	Strongly Agree	Strongly Agree	Strongly Agree	Strongly Agree	Strongly Agree	Strongly Agree	Strongly Agree	Strongly Agree
1	1	1	29	4	2	1	1		3	3	3	3	3	3	3	NULL	NULL	NULL	NULL	Yes	No	41% - 50%				NULL	No	<=5 Mins	3	3	3	3	3	3	3	3	3	3	4	4	Strongly Agree	Strongly Agree	Agree	Strongly Disagree	Strongly Agree	Strongly Agree	Strongly Agree	Strongly Disagree	Strongly Disagree
2	1	1	30	4	8	3	4		1	1	1	1	1	1	1	NULL	NULL	NULL	NULL	Yes	Yes	91% - 100%				Prices higher than NHIA tariffs	No	>15 Mins	3	3	3	4	3	3	3	3	3	3	4	4	Agree	Agree	Strongly Agree	Strongly Agree	Don't Know	Agree	Agree	Don't Know	Don't Know
2	1	1	51	3	10	3	4		2	2	2	2	2	2	1	NULL	NULL	NULL	NULL	Yes	Yes	41% - 50%				NULL	No	5-10 Mins	3	3	3	3	3	3	3	3	3	3	3	3	Agree	Agree	Agree	Disagree	Agree	Agree	Disagree	Disagree	Disagree
1	1	1	41	4	5	1	4		1	1	1	1	1	1	1	NULL	NULL	NULL	NULL	Yes	Yes	71% - 80%		DAONIL		Prices higher than NHIA tariffs	No	5-10 Mins	3	3	3	4	3	3	3	3	3	3	4	4	Agree	Strongly Disagree	Strongly Disagree	Strongly Agree	Strongly Agree	Strongly Disagree	Strongly Agree	Strongly Agree	Strongly Disagree
2	1	1	56	4	10	1	4		1	1	1	1	1	1	1	NULL	NULL	NULL	NULL	Yes	Yes	81% - 90%	ASPRIN	DAONIL	CEFUROSIME	Prices higher than NHIA tariffs	No	5-10 Mins	3	3	3	4	3	3	3	3	3	3	4	4	Strongly Agree	Agree	Strongly Disagree	Strongly Agree	Strongly Agree	Agree	Strongly Agree	Strongly Agree	Strongly Disagree
2	1	1	56	4	10	2	4		3	1	2	1	2	2	1	NULL	NULL	NULL	NULL	Yes	Yes	81% - 90%		NEFIDEDIN		Prices higher than NHIA tariffs	No	10-15 Mins	3	3	3	3	3	3	3	3	3	3	3	4	Strongly Agree	Strongly Agree	Agree	Disagree	Strongly Agree	Strongly Agree	Strongly Agree	Strongly Agree	Agree
1	1	1	37	3	14	2	4		3	3	3	3	3	3	3	NULL	NULL	NULL	NULL	Yes	Yes	91% - 100%		ANTIBIOTICS		Prices higher than NHIA tariffs	No	10-15 Mins	3	3	3	3	3	3	3	3	3	3	3	3	Don't Know	Agree	Agree	Don't Know	Agree	Strongly Agree	Strongly Disagree	Agree	Agree
1	1	1	34	4	10	2	4		2	2	2	2	2	2	2	NULL	NULL	NULL	NULL	Yes	Yes	71% - 80%				NULL	No	5-10 Mins	3	3	3	4	3	3	3	3	3	3	4	4	Agree	Agree	Disagree	Disagree	Strongly Agree	Agree	Strongly Disagree	Strongly Disagree	Disagree
1	1	2	26	3	2	2	4		1	1	1	1	1	1	1	NULL	NULL	NULL	NULL	Yes	Yes	71% - 80%				NULL	Yes	5-10 Mins	3	3	3	4	3	3	3	3	3	3	4	4	Strongly Agree	Strongly Agree	Strongly Disagree	Strongly Disagree	Strongly Agree	Strongly Disagree	Strongly Agree	Strongly Disagree	Strongly Disagree
1	1	2	34	4	6	2	3		2	2	2	2	2	2	2	NULL	NULL	NULL	NULL	Yes	Yes	81% - 90%				NULL	No	10-15 Mins	3	3	3	4	3	3	3	3	3	3	4	4	Strongly Agree	Strongly Agree	Agree	Strongly Disagree	Agree	Strongly Agree	Strongly Agree	Strongly Agree	Strongly Disagree
2	1	2	33	3	9	2	4	0	1	1	1	1	1	1	1	NULL	NULL	NULL	NULL	Yes	Yes	51% - 60%		DICLOFENAC		Not available	No	10-15 Mins	3	3	3	4	3	3	3	3	3	3	4	4	Strongly Agree	Strongly Agree	Strongly Disagree	Strongly Disagree	Don't Know	Don't Know	Don't Know	Disagree	Strongly Disagree
2	1	1	55	4	4	1	4		2	2	2	2	2	2	2	NULL	NULL	NULL	NULL	Yes	Yes	71% - 80%				NULL	No	>15 Mins	3	3	3	4	3	3	3	3	3	3	4	4	Strongly Agree	Strongly Disagree	Strongly Disagree	Strongly Disagree	Strongly Disagree	Strongly Disagree	Strongly Disagree	Strongly Disagree	Strongly Disagree
2	1	1	31	4	3	1	4		2	2	2	2	2	2	2	NULL	NULL	NULL	NULL	Yes	Yes	81% - 90%				Prices higher than NHIA tariffs	No	5-10 Mins	3	2	3	4	1	3	1	3	3	3	4	4	Strongly Agree	Strongly Disagree	Strongly Disagree	Don't Know	Strongly Disagree	Strongly Disagree	Disagree	Strongly Disagree	Strongly Disagree
1	1	2	27	4	10	2	2		1	1	1	1	1	1	1	NULL	NULL	NULL	NULL	Yes	Yes	81% - 90%				NULL	No	5-10 Mins	3	3	3	4	3	3	3	3	3	3	4	4	Agree	Strongly Agree	Strongly Agree	Strongly Agree	Strongly Agree	Agree	Strongly Agree	Strongly Disagree	Strongly Disagree
1	1	2	41	3	14	2	3	0	3	3	3	3	3	3	3	NULL	NULL	NULL	NULL	Yes	No	31% - 40%				NULL	No	5-10 Mins	3	3	3	4	3	3	3	3	3	3	4	4	Agree	Agree	Agree	Agree	Agree	Agree	Agree	Agree	Strongly Disagree
1	1	2	47	1	13	3	4	0	999	999	999	999	999	999	999	NULL	NULL	NULL	NULL	No	Yes	41% - 50%				NULL	No	5-10 Mins	3	3	3	4	3	3	3	3	3	3	4	4	Agree	Agree	Agree	Agree	Agree	Agree	Strongly Agree	Agree	Agree
1	1	2	39	4	9	3	4		3	3	3	3	3	3	3	NULL	NULL	NULL	NULL	No	Yes	31% - 40%	ANTI-MALARIA			Not available	No	<=5 Mins	3	3	3	4	3	2	3	3	3	3	4	3	Agree	Agree	Agree	Agree	Agree	Agree	Agree	Agree	Strongly Disagree
2	1	1	54	4	30	1	2		3	3	3	2	2	2	2	NULL	NULL	NULL	NULL	NULL	No	NULL				NULL	NULL	NULL	0	0	0	0	0	0	0	0	3	0	0	0	NULL	NULL	NULL	NULL	NULL	NULL	NULL	NULL	NULL
1	1	2	60	1	12	1	2	0	2	2	2	2	2	2	2	AMOUNT PAID TO CENTERS UNDER CAPITATION DELAYS	AMOUNT PAID TO CENTERS UNDER CAPITATION DELAYS	AMOUNT PAID TO CENTERS UNDER CAPITATION DELAYS	AMOUNT PAID TO CENTERS UNDER CAPITATION DELAYS	No	Yes	31% - 40%				NULL	No	5-10 Mins	3	3	3	4	3	3	3	3	3	3	4	4	Strongly Agree	Strongly Agree	Strongly Agree	Strongly Agree	Strongly Agree	Strongly Agree	Agree	Strongly Agree	Strongly Agree
1	1	1	45	3	14	1	2		2	2	2	2	2	2	2	CAPITATION GRANT IS MOSTLY LESS THAN EXPECTED	EFFECTIVE SERVICE DELIVERY	ENHANCE PROPER COST OF DRUGS	CAPITATION ARRIVES LATE	Yes	Yes	41% - 50%				NULL	No	10-15 Mins	3	3	3	4	3	3	3	3	3	3	4	4	Agree	Agree	Agree	Strongly Agree	Strongly Agree	Strongly Agree	Disagree	Strongly Agree	Strongly Agree
1	1	1	51	1	20	2	4		3	3	2	2	2	3	2	FASTER REINBURSEMENT	ALOW FOR MORE LAB. INVESTIGATIOM	DRUGS ARE EXPENSIVE HENCE PROPER COSTING	UNPREDICTABLE INPUTS	No	Yes	41% - 50%				NULL	No	10-15 Mins	3	3	3	3	3	3	3	3	3	3	4	4	Strongly Agree	Strongly Agree	Strongly Agree	Agree	Strongly Agree	Strongly Agree	Strongly Agree	Strongly Agree	Strongly Agree
2	1	2	35	4	6	3	4		3	3	3	3	2	2	2	EASY TO BE DETERMINED	MONITOR CASH FLOW	PREVENT CASH HOLD UPS	NULL	Yes	Yes	31% - 40%				NULL	No	10-15 Mins	3	3	3	4	3	3	3	3	3	3	4	4	Strongly Agree	Strongly Agree	Strongly Agree	Strongly Agree	Strongly Agree	Strongly Agree	Strongly Agree	Strongly Agree	Strongly Agree
1	1	1	48	2	10	1	2	0	3	3	2	2	2	3	1	RELIABLE	GIVES ACTUAL COST	REDUCES PRESSURE ON CARE PROVIDER	HELP HEALTH FACILITY NOT TP OPERATE AT COST	Yes	Yes	81% - 90%				NULL	No	5-10 Mins	3	3	3	3	3	3	3	3	3	3	3	3	Strongly Agree	Strongly Agree	Disagree	Agree	Strongly Agree	Strongly Agree	Disagree	Disagree	Agree
2	1	2	35	2	9	1	2		2	999	2	2	2	2	2	NULL	NULL	NULL	NULL	Yes	Yes	81% - 90%				NULL	No	10-15 Mins	3	3	0	4	3	3	3	3	3	3	3	4	Agree	Disagree	Strongly Agree	Disagree	Agree	Strongly Agree	Agree	Disagree	Strongly Agree
1	1	2	49	4	10	1	2		3	999	3	3	999	3	3	RELIABLE	AVAILABILITY	ADEQUATE	ACESSIBLE	Yes	Yes	31% - 40%				NULL	No	5-10 Mins	3	3	3	3	3	3	3	2	3	3	3	3	Strongly Agree	Agree	Agree	Agree	Agree	Agree	Agree	Agree	Agree
1	1	1	54	4	5	2	4		2	2	2	2	2	2	2	NULL	NULL	NULL	NULL	Yes	Yes	81% - 90%	INSULIN	OMEPRAZO CAPS	AMOXYCILLIN + CLAVULARIC ACID (625ML)	Other	No	10-15 Mins	3	3	3	3	3	3	3	3	3	3	4	4	Strongly Agree	Strongly Agree	Strongly Agree	Disagree	Agree	Strongly Agree	Strongly Disagree	Strongly Disagree	Strongly Agree
1	1	2	43	4	15	3	2	0	3	3	3	2	2	2	3	EASY TO CALCULATE	LESS CUMBERSOME	MEDICATION CAN BE CHANGED ANYTIME	ENHANCE EMERGENCY EFFICIENCY	No	Yes	41% - 50%				NULL	No	<=5 Mins	3	3	3	4	3	3	3	3	3	3	4	4	Strongly Agree	Strongly Agree	Agree	Agree	Agree	Strongly Agree	Strongly Agree	Strongly Agree	Agree
1	1	2	55	4	30	1	2	0	2	2	2	3	3	2	2	ABLE TO BUDGET	GOOD AND EFFECTIVE BUDGETTING	STREAMLINES EFFECTIVE COSTING	NULL	No	Yes	31% - 40%				NULL	No	5-10 Mins	3	3	3	4	3	3	3	3	3	3	4	4	Agree	Agree	Strongly Disagree	Don't Know	Agree	Agree	Strongly Agree	Strongly Agree	Agree
1	1	1	39	4	7	1	4		3	2	3	3	3	3	3	REDUCES FRAUD	REDUCES FRAUD	REDUCES FRAUD	REDUCES FRAUD	Yes	Yes	31% - 40%				NULL	No	<=5 Mins	3	3	3	4	3	3	3	3	3	3	4	4	Agree	Strongly Agree	Agree	Strongly Agree	Strongly Agree	Agree	Agree	Agree	Disagree
1	1	2	47	1	20	3	2	0	3	3	3	2	2	2	2	EFFICIENT RESOURCE MANAGEMENT	EFFECTIVE FOLLOW UP SERVICE	EFFECTIVE AND SUSTAINED TREATMENT OF CLIENT	NULL	No	Yes	41% - 50%				NULL	No	5-10 Mins	3	3	3	4	3	3	3	3	3	3	4	4	Agree	Agree	Agree	Disagree	Agree	Agree	Strongly Agree	Strongly Agree	Strongly Disagree
1	1	2	39	4	4	2	4		3	3	3	3	3	3	3	REDUCES FRAUDULENT DEALS	REDUCES FRAUDULENT DEALS	REDUCES FRAUDULENT DEALS	REDUCES FRAUDULENT DEALS	Yes	Yes	51% - 60%				NULL	No	<=5 Mins	3	3	3	4	3	3	3	3	3	3	3	3	Strongly Agree	Strongly Agree	Strongly Agree	Strongly Agree	Strongly Agree	Strongly Agree	Strongly Agree	Strongly Agree	Strongly Agree
2	1	2	52	3	30	1	4		2	2	3	2	3	3	2	SOME DRUGS ARE EXPENSIVE	SOME SERVICE ARE EXPENSIVE MORE THAN CAPITATION PROVIDES	EFFECTIVE SERVICE TO CLIENTS	ALLOWS ENOUGH TIME FOR INVESTIGATIONS TO BE MADE	Yes	Yes	21% - 30%				NULL	No	<=5 Mins	3	3	3	4	3	3	3	3	3	3	4	4	Agree	Agree	Agree	Agree	Agree	Agree	Strongly Agree	Strongly Agree	Strongly Disagree
1	1	1	34	4	4	1	4		1	1	1	1	1	1	1	MOST EFFECTIVE WAY ONITORING FINANCE	MOST EFFECTIVE WAY ONITORING FINANCE	MOST EFFECTIVE WAY ONITORING FINANCE	MOST EFFECTIVE WAY ONITORING FINANCE	Yes	Yes	41% - 50%				NULL	No	NULL	3	3	3	4	3	2	3	3	3	3	4	3	Strongly Agree	Strongly Agree	Strongly Agree	Strongly Agree	Agree	Strongly Agree	Strongly Agree	Agree	Agree
1	1	1	27	4	2	1	1		3	2	2	3	2	2	2	YOU CANNOT PREDICT INPUTS	YOU CANNOT PREDICT INPUTS	YOU CANNOT PREDICT INPUTS	YOU CANNOT PREDICT INPUTS	Yes	No	61% - 70%	PAIN KILLERS			Prices higher than NHIA tariffs	No	5-10 Mins	2	2	3	3	2	2	1	2	3	3	3	3	Agree	Agree	Strongly Disagree	Agree	Agree	Strongly Agree	Disagree	Agree	Disagree
2	1	2	55	4	23	2	4		3	3	3	3	3	3	3	FASTER RE-IMBURSEMNT	FASTER RE-IMBURSEMNT	FASTER RE-IMBURSEMNT	FASTER RE-IMBURSEMNT	Yes	Yes	41% - 50%				NULL	No	5-10 Mins	3	3	3	4	3	3	3	3	3	3	3	3	Agree	Agree	Disagree	Strongly Agree	Agree	Strongly Agree	Agree	Agree	Disagree
2	1	2	49	3	22	2	4	0	3	3	3	2	2	2	2	LOWER FINANCIAL PRESSURE	REDUCES CASH HOLD UPS	PREVENTS CASH HOLD UPS	PREVENTS CASH HOLD UPS	Yes	Yes	31% - 40%				NULL	No	5-10 Mins	3	3	3	4	3	3	3	3	3	3	4	4	Strongly Agree	Strongly Agree	Strongly Agree	Strongly Agree	Agree	Strongly Agree	Strongly Agree	Strongly Agree	Agree
2	1	2	51	4	22	3	4	0	3	3	3	3	1	2	2	FINANCIAL TRANSPARENCY	FINANCIAL TRANSPARENCY	EFFECTIVE CLIENT SERVICE	EFFECTIVE CLIENT SERVICE	No	Yes	51% - 60%	ANTI MALARIA			Not available	No	<=5 Mins	3	3	3	4	3	2	3	3	3	3	3	3	Agree	Agree	Agree	Strongly Agree	Agree	Agree	Agree	Agree	Strongly Agree
2	1	1	53	4	20	1	4	0	3	3	2	2	2	2	3	PREVENT EMBEZZLING	PREVENT EMBEZZLING	EFFECTIVE TREATMENT OF CLIENTS	EFFECTIVE TREATMENT OF CLIENTS	Yes	Yes	41% - 50%				NULL	No	5-10 Mins	3	3	3	4	3	2	3	3	3	3	4	4	Agree	Agree	Agree	Agree	Agree	Agree	Agree	Agree	Agree
2	1	1	40	3	15	2	4		2	2	2	2	2	2	2	BETTER THAN OTHERS	NULL	NULL	NULL	Yes	Yes	41% - 50%	AMOXYCLIN			Prices higher than NHIA tariffs	No	5-10 Mins	3	3	3	3	3	3	3	3	3	3	4	3	Agree	Agree	Strongly Agree	Agree	Strongly Agree	Strongly Agree	Disagree	Disagree	Agree
1	1	1	39	4	9	2	4		2	2	2	2	2	2	2	FEE IS BETTER	PRICES OF MEDICINES FLUCTUATES	DIAGNOTICS SERVICES ARE NOT COVERED UNDER CAPITATION	NULL	Yes	Yes	31% - 40%	INSULIN SOLUBLE HM, 100UNITS	ESOMEPRAZOLE CAP 40MG	GLIMEPIRIDE TABLET 4MG	Prices higher than NHIA tariffs	No	5-10 Mins	3	3	3	4	3	3	3	3	3	3	4	4	Strongly Agree	Strongly Agree	Strongly Agree	Disagree	Strongly Agree	Agree	Disagree	Disagree	Agree
1	1	1	45	1	16	1	4		3	3	3	3	3	3	3	RELIABLE	NULL	NULL	NULL	Yes	Yes	71% - 80%				NULL	No	10-15 Mins	3	3	3	4	3	3	3	3	3	3	4	3	Agree	Agree	Agree	Agree	Agree	Strongly Disagree	Strongly Agree	Strongly Disagree	Agree
2	1	1	38	4	5	1	2		1	1	1	1	1	1	1	DEPENDABLE	NULL	NULL	NULL	Yes	Yes	71% - 80%	AMOXICLAX			NULL	No	<=5 Mins	3	2	3	3	3	3	3	2	3	3	4	4	Agree	Strongly Agree	Strongly Agree	Agree	Strongly Disagree	Agree	Disagree	Agree	Agree
1	1	1	50	4	21	2	4		3	3	2	2	2	2	3	ARREST FRAUD	NULL	NULL	CUT DOWN COST	No	Yes	31% - 40%				NULL	No	<=5 Mins	3	3	3	3	3	3	3	3	3	3	3	3	Agree	Agree	Strongly Agree	Agree	Agree	Strongly Agree	Agree	Strongly Agree	Disagree
1	1	2	49	2	12	3	4		3	3	3	3	3	3	3	PREVENTS FRAUD	PREVENTS FRAUD	PREVENTS FRAUD	PREVENTS FRAUD	Yes	Yes	51% - 60%				NULL	No	5-10 Mins	3	3	3	4	3	3	3	3	3	3	4	4	Strongly Agree	Agree	Agree	Strongly Agree	Strongly Agree	Agree	Strongly Disagree	Agree	Agree
1	1	1	47	4	13	2	4		3	2	2	2	2	2	2	PREVENTS FRAUD	PREVENTS FRAUD	EFFECTIVE MONITORING	EFFECTIVE MONITORING	Yes	Yes	81% - 90%				NULL	Yes	5-10 Mins	3	3	3	4	3	3	3	3	3	3	4	4	Strongly Agree	Strongly Agree	Disagree	Strongly Agree	Strongly Agree	Strongly Agree	Strongly Agree	Strongly Agree	Strongly Agree
2	1	1	53	2	29	3	2		3	3	3	3	2	1	2	RE-IMBURSEMENT IS FASTER	RE-IMBURSEMENT IS FASTER	RE-IMBURSEMENT IS FASTER	RE-IMBURSEMENT IS FASTER	No	Yes	31% - 40%				NULL	No	<=5 Mins	3	3	3	4	3	3	3	3	3	3	4	4	Strongly Agree	Strongly Agree	Strongly Agree	Strongly Agree	Strongly Agree	Strongly Agree	Strongly Agree	Strongly Agree	Disagree
2	1	2	57	4	32	3	4		3	3	3	3	2	2	2	PREVENTS FRAUD	PREVENTS FRAUD	PREVENTS FRAUD	PREVENTS FRAUD	Yes	Yes	21% - 30%				NULL	No	<=5 Mins	3	3	3	4	3	3	3	3	3	3	4	4	Strongly Agree	Strongly Agree	Strongly Agree	Strongly Agree	Strongly Agree	Strongly Agree	Agree	Strongly Agree	Strongly Agree
1	1	2	43	2	8	1	2	0	3	3	3	3	2	2	2	CUTS DOWN FRAUD	CUTS DOWN FRAUD	CUTS DOWN FRAUD	CUTS DOWN FRAUD	Yes	Yes	21% - 30%				NULL	No	5-10 Mins	3	3	3	4	3	3	3	3	3	3	4	4	Strongly Agree	Agree	Disagree	Agree	Strongly Agree	Agree	Agree	Agree	Disagree
2	1	2	57	3	33	1	1	0	2	2	3	3	2	2	2	HELPS IN PROPER BUDGETTING	ELIMINATES UNANTICIPATED DELAYANCE	REDUCES FRAUD	HELPS IN PROPER HEALTHCARE DELIVERY	Yes	No	21% - 30%				NULL	No	5-10 Mins	3	3	3	4	3	3	3	3	3	3	4	3	Strongly Agree	Agree	Agree	Strongly Agree	Agree	Agree	Strongly Agree	Disagree	Agree
1	1	1	42	4	15	1	4		3	3	2	2	2	2	1	NULL	NULL	NULL	NULL	Yes	Yes	91% - 100%	LABITROL	ARTHEMETER		Prices higher than NHIA tariffs	No	5-10 Mins	3	3	3	4	3	3	3	3	3	3	4	3	Strongly Disagree	Strongly Disagree	Disagree	Agree	Agree	Agree	Disagree	Strongly Disagree	Agree
2	1	1	50	3	24	1	4		3	3	3	3	3	3	3	WILL HELP PEOPLE TO IMPROVE CARE	DEPENDABLE	NULL	NULL	Yes	Yes	61% - 70%	ATS	ANTIBIOTICS		Not available	No	NULL	3	3	3	4	3	3	1	3	3	3	3	4	Strongly Agree	Agree	Strongly Disagree	Strongly Disagree	Agree	Agree	Agree	Strongly Disagree	Strongly Agree
1	1	1	35	4	3	1	4		3	2	2	2	2	2	2	NULL	NULL	NULL	NULL	Yes	Yes	71% - 80%				Not available	No	NULL	3	3	3	3	3	3	3	3	3	3	3	2	Strongly Agree	Strongly Agree	Strongly Agree	Disagree	Agree	Strongly Agree	Strongly Disagree	Strongly Disagree	Disagree
2	1	1	72	3	30	2	2		2	2	2	2	2	2	2	NULL	NULL	NULL	NULL	Yes	No	NULL				NULL	No	10-15 Mins	3	3	3	4	3	3	3	3	3	3	4	4	Strongly Agree	Strongly Agree	Strongly Disagree	Strongly Disagree	Strongly Agree	Strongly Agree	Strongly Agree	Agree	Don't Know
1	1	1	51	4	23	1	4		1	1	1	1	1	1	1	NULL	NULL	NULL	NULL	Yes	Yes	61% - 70%				NULL	No	10-15 Mins	3	3	3	3	3	3	3	3	3	3	4	4	Disagree	Strongly Agree	Strongly Agree	Disagree	Strongly Agree	Strongly Agree	Strongly Agree	Strongly Agree	Strongly Disagree
2	1	1	40	4	11	2	4		3	3	3	3	3	3	3	THOSE WITHOUT MAY NOT ATTEND	NULL	NULL	NULL	Yes	Yes	51% - 60%	LEONART			Prices higher than NHIA tariffs	Yes	>15 Mins	3	3	3	4	1	3	3	3	3	3	3	3	Strongly Agree	Strongly Disagree	Strongly Disagree	Strongly Agree	Agree	Agree	Agree	Agree	Agree
2	1	1	48	4	25	2	4		1	1	1	1	1	1	1	COST EFFECTIVE	NULL	NULL	NULL	Yes	Yes	NULL	ANTI MALARIA	ANTI APETENSIVE		NULL	No	10-15 Mins	3	3	3	4	3	3	3	3	3	3	4	4	Agree	Agree	Agree	Agree	Strongly Agree	Strongly Agree	Agree	Agree	Strongly Agree
1	1	1	44	4	4	2	4		1	1	1	1	1	1	1	VERY EFFECTIVE	NULL	NULL	NULL	Yes	Yes	51% - 60%				NULL	No	10-15 Mins	3	3	3	4	3	3	3	3	3	3	3	3	NULL	NULL	NULL	NULL	NULL	NULL	NULL	NULL	NULL
1	1	2	48	4	16	2	4		3	3	3	3	3	3	3	GOOD CONCEPT	RELIABLE	NULL	NULL	Yes	Yes	61% - 70%				NULL	No	10-15 Mins	3	3	3	4	3	3	3	3	3	3	4	4	Strongly Agree	Agree	Agree	Disagree	Strongly Agree	Agree	Agree	Strongly Disagree	Strongly Agree
2	1	2	45	3	21	2	4		3	3	3	3	3	3	3	THE CONCEPT IS GOOD	DEPENDABLE	EFFECTIVE	NULL	Yes	Yes	51% - 60%				NULL	No	10-15 Mins	3	3	3	4	3	3	3	3	3	3	4	4	Agree	Agree	Agree	Agree	Agree	Strongly Agree	Agree	Strongly Disagree	Strongly Disagree
1	1	2	38	4	14	2	4		1	1	1	1	1	1	1	EFFECTIVE	ITS CAPITAL IS NOT DELAYED	NULL	NULL	Yes	Yes	51% - 60%				NULL	No	10-15 Mins	3	3	3	4	3	3	3	3	3	3	4	4	Strongly Agree	Strongly Disagree	Strongly Disagree	Strongly Agree	Strongly Agree	Strongly Agree	Strongly Agree	Strongly Disagree	Agree
2	1	1	35	3	1	3	2		1	1	1	1	1	1	1	IT IS EASY TO COLLECT	NULL	NULL	NULL	Yes	Yes	41% - 50%				NULL	No	5-10 Mins	3	3	3	4	3	3	3	3	3	3	4	4	Agree	Agree	Agree	Agree	Strongly Agree	Strongly Agree	Agree	Agree	Agree
2	1	1	50	3	3	3	3	0	1	1	1	1	1	1	1	NULL	NULL	NULL	NULL	Yes	No	NULL				NULL	No	5-10 Mins	3	3	3	3	3	3	3	3	3	3	3	3	Strongly Agree	Agree	Disagree	Agree	Strongly Agree	Agree	Agree	Agree	Strongly Disagree
2	1	1	45	3	21	3	3		1	1	1	1	1	1	1	EFFECTIVE	NULL	NULL	NULL	Yes	No	NULL				NULL	No	5-10 Mins	2	2	2	2	2	2	1	2	2	2	2	2	Agree	Agree	Agree	Agree	Agree	Disagree	Agree	Agree	Agree
2	1	1	47	3	20	1	4		1	1	1	1	1	1	1	DEPENDABLE	NULL	NULL	NULL	Yes	Yes	61% - 70%				NULL	No	10-15 Mins	3	3	3	4	3	3	3	3	3	3	4	4	Agree	Strongly Agree	Agree	Strongly Disagree	Agree	Strongly Disagree	Strongly Agree	Strongly Disagree	Agree
1	3	1	74	1	30	3	4	0	1	1	1	1	1	1	1	IMMEDIATE COST RECOVERY	IMMEDIATE COST RECOVERY	IMMEDIATE COST RECOVERY	IMMEDIATE COST RECOVERY	Male	Male	91% - 100%	NUGEL	AMOXICLAV		Prices higher than NHIA tariffs	Female	5-10 Mins	3	3	3	4	3	3	3	3	3	3	4	3	NULL	NULL	NULL	NULL	NULL	NULL	NULL	NULL	NULL
1	3	1	47	4	26	3	4		2	2	2	2	2	2	2	NULL	NULL	NULL	NULL	Male	Male	51% - 60%				NULL	Female	NULL	3	3	3	4	3	3	3	3	3	3	4	4	Strongly Agree	Disagree	Disagree	Strongly Disagree	NULL	NULL	NULL	NULL	NULL
2	3	1	28	3	3	1	5		3	1	3	3	3	3	3	DUE TO LOW COST INVOLVED	DUE TO HIGH COST	FOR PROPER RUNNING OF THE FACILITY	NULL	Male	NULL	61% - 70%				NULL	Female	>15 Mins	3	3	3	4	3	3	3	3	3	3	4	4	Don't Know	Strongly Agree	Strongly Agree	Strongly Agree	NULL	NULL	NULL	NULL	NULL
2	3	1	54	2	20	1	2		3	1	999	3	3	3	1	LOW COST	FOR REFURBISHMENT OF DRUGS	LOW COST	FOR REFURBISHMENT OF DRUGS	Female	Male	71% - 80%				NULL	Male	<=5 Mins	3	3	3	4	3	3	3	3	3	3	4	4	Strongly Agree	Strongly Agree	Strongly Agree	Disagree	NULL	NULL	NULL	NULL	NULL
2	3	2	29	3	4	2	1		3	3	3	3	3	3	3	MOST OF THE LOCALS CANNOT AFFORD TO PAY	NULL	NULL	NULL	Male	Male	71% - 80%				NULL	Female	5-10 Mins	3	3	3	4	3	3	3	3	3	3	4	4	Strongly Agree	Strongly Agree	Strongly Disagree	Strongly Disagree	NULL	NULL	NULL	NULL	NULL
1	3	2	29	4	6	2	2		2	2	2	2	2	2	2	IMMEDIATE COST RECOVERY	NULL	NULL	NULL	Male	Male	41% - 50%				NULL	Female	NULL	3	3	3	4	3	3	3	3	3	3	4	4	Agree	Agree	Agree	Don't Know	NULL	NULL	NULL	NULL	NULL
2	3	1	65	3	35	3	4	0	2	2	2	2	2	2	2	EFFECTIVE RUNNING	COST EFFECTIVE	AFFORDABLE FOR CLIENTS	NULL	Male	Male	91% - 100%	AMOXYCLAV SYRUP	AMOXYCLAV CAPSULES	NUGEL	Prices higher than NHIA tariffs	Female	5-10 Mins	3	3	3	4	3	3	3	3	3	3	4	3	Agree	Agree	Disagree	Strongly Disagree	NULL	NULL	NULL	NULL	NULL
2	3	1	58	4	30	3	4	0	1	1	1	1	1	1	1	PROMPT COST RECOVERY	NULL	NULL	NULL	Male	Male	91% - 100%	AMOXYCLAV	NUGEL		Prices higher than NHIA tariffs	Female	5-10 Mins	3	3	3	4	3	3	3	3	3	3	4	4	Strongly Disagree	Disagree	Strongly Disagree	Strongly Disagree	NULL	NULL	NULL	NULL	NULL
1	3	2	46	4	8	2	1		2	2	2	2	2	2	2	PROMOTE ADEQUATE CARE GIVING	AFFORDABLE FOR CLIENTS	EFFECTIVE COST RECOVERY	NULL	Male	Male	61% - 70%	ELECTROMYCIN			Prices higher than NHIA tariffs	Male	5-10 Mins	3	3	3	3	3	3	1	3	3	3	3	2	Disagree	Disagree	Strongly Disagree	Strongly Disagree	NULL	NULL	NULL	NULL	NULL
2	3	2	25	3	2	1	5		2	2	2	2	2	2	2	COST RECOVERY	AFFORDABLE FOR CLIENTS	ACCESSIBLE FOR CLIENTS	PROMPT VISIT BY CLIENTS	Male	Female	31% - 40%	AMOXYL	FLUCLOXACILLIN		Other	Female	>15 Mins	3	3	0	4	3	3	3	3	3	2	3	3	Don't Know	Don't Know	Don't Know	Don't Know	NULL	NULL	NULL	NULL	NULL
2	3	2	26	3	4	1	5	0	1	1	1	1	1	1	1	IMMEDIATE COST RECOVERY	NULL	NULL	NULL	Male	Female	0% - 10%				NULL	Female	5-10 Mins	3	3	0	3	3	2	1	3	3	2	4	3	Strongly Agree	Strongly Agree	Don't Know	Strongly Disagree	NULL	NULL	NULL	NULL	NULL
2	3	1	64	3	43	3	4		2	2	2	2	2	2	2	CAPITATION IS TOO LOW	NULL	NULL	NULL	Male	Male	61% - 70%				NULL	Female	10-15 Mins	3	3	3	4	3	3	3	3	3	3	4	4	Agree	Don't Know	Don't Know	Don't Know	NULL	NULL	NULL	NULL	NULL
1	3	1	61	1	31	3	4		2	2	2	2	2	2	2	CAPITATION IS TOO LOW AND WOULD RUN DOWN THE HOSPITALS	NULL	NULL	NULL	Male	Male	61% - 70%				Not available	Female	5-10 Mins	3	3	3	4	3	3	3	3	3	3	4	4	Strongly Agree	Agree	Disagree	Don't Know	NULL	NULL	NULL	NULL	NULL
1	3	1	38	1	11	1	4		2	2	2	2	2	2	2	IMMEDIATE COST RECOVERY	NULL	NULL	NULL	Male	Male	51% - 60%				NULL	Female	10-15 Mins	3	3	3	4	3	3	3	3	3	3	4	4	Strongly Agree	Strongly Agree	Strongly Agree	Agree	NULL	NULL	NULL	NULL	NULL
2	3	1	43	3	21	1	4		3	3	3	3	3	3	3	NULL	NULL	NULL	NULL	Male	Male	31% - 40%				NULL	Female	10-15 Mins	3	3	3	4	3	3	3	3	3	3	4	4	Strongly Agree	Agree	Disagree	Don't Know	NULL	NULL	NULL	NULL	NULL
2	3	2	38	3	13	1	5	0	2	2	2	2	2	2	2	CAPITATION MONEY MAY NOT BE ENOUGH	NULL	NULL	NULL	Male	Female	NULL	AMOXICLAV	TETRACYCLINE	CEFURIXIM	Other	Female	10-15 Mins	3	3	3	4	3	3	3	3	3	3	4	4	Strongly Agree	Strongly Agree	Strongly Agree	Strongly Disagree	NULL	NULL	NULL	NULL	NULL
1	3	1	31	4	6	2	4		3	3	3	3	3	3	3	FOR THE CONCEPT BUT THE CHARGES MUST BE LOOKED AT	NULL	NULL	NULL	Male	Male	61% - 70%				NULL	Female	5-10 Mins	3	3	3	4	3	3	1	3	3	3	4	4	Strongly Agree	Strongly Agree	Strongly Agree	Strongly Disagree	NULL	NULL	NULL	NULL	NULL
1	3	1	35	4	6	2	4		2	2	2	2	2	2	2	INCREASES REVENUE SINCE IT ALLOWS FOR MOVEMENT OF PATIENTS	NULL	NULL	NULL	Male	Male	71% - 80%				NULL	Female	10-15 Mins	3	3	3	4	3	3	3	3	3	3	4	4	Strongly Agree	Don't Know	Strongly Agree	Disagree	NULL	NULL	NULL	NULL	NULL
1	3	1	30	1	4	2	4		3	3	3	3	3	3	3	NEED FOR THE DAY TO DAY RUNNING OF THE FACILITIES	NULL	NULL	NULL	Male	Female	61% - 70%				NULL	Female	10-15 Mins	3	3	3	4	3	3	3	3	3	3	4	4	Strongly Agree	Strongly Agree	Disagree	Strongly Disagree	NULL	NULL	NULL	NULL	NULL
2	3	1	27	4	2	3	4		2	2	2	2	2	2	2	CAPITATION WOULD RUN DOWN THE FACILITY	NULL	NULL	NULL	Male	Male	61% - 70%				NULL	Female	NULL	3	3	3	4	3	3	3	3	3	3	4	4	Strongly Agree	Disagree	Disagree	Don't Know	NULL	NULL	NULL	NULL	NULL
1	3	1	42	4	6	1	4		2	2	2	2	2	2	2	ACCESSIBLE FOR CLIENTS	NULL	NULL	NULL	Male	Male	91% - 100%				Not available	Female	5-10 Mins	3	3	3	3	3	2	3	3	3	3	4	4	Don't Know	Don't Know	Don't Know	Don't Know	NULL	NULL	NULL	NULL	NULL
1	3	2	35	1	6	3	4		2	1	2	1	2	2	1	CHARGES ARE FAIR FOR OPD SERVICES	MUCH RESOURCES GO INTO THOSE SERVICES	PRICES OF MEDICINES CHANGES ON THE MARKET	MORE RESOURCES ARE USED THAN THEY ARE BEING FOR NOW	Male	Male	81% - 90%				NULL	Female	5-10 Mins	3	3	3	4	3	3	3	3	3	3	4	4	Agree	Strongly Agree	Disagree	Agree	NULL	NULL	NULL	NULL	NULL
2	3	2	28	3	2	3	4		2	1	2	1	2	2	1	FAIR CHARGES	INVOLVES MUCH RESOURCES	FREQUENT CHANGE IN MARKET PRICES	FULL COST RECOVERY	Male	Male	81% - 90%				NULL	Male	5-10 Mins	3	3	3	4	3	3	3	3	3	3	4	4	Agree	Don't Know	Strongly Disagree	Don't Know	NULL	NULL	NULL	NULL	NULL
1	3	2	32	4	3	3	4		2	1	2	1	2	2	1	CHARGES ARE FAIR	EFFECTIVE RUNNING	FREQUENT CHANGES IN PRICES ON THE MARKET	FULL COST AND PROMPT	Male	Male	81% - 90%				NULL	Male	NULL	3	3	3	4	3	3	3	3	3	3	4	4	Disagree	Strongly Agree	Strongly Disagree	Agree	NULL	NULL	NULL	NULL	NULL
2	3	1	60	4	15	3	4		3	3	3	3	3	3	3	PROMOTE PROMPT VISITATION BY CLIENTS	NULL	NULL	NULL	Male	Female	0% - 10%				NULL	Female	5-10 Mins	3	3	0	4	3	3	3	3	3	3	3	4	Strongly Agree	Strongly Agree	Strongly Disagree	Strongly Disagree	NULL	NULL	NULL	NULL	NULL
1	3	1	26	4	5	1	4		2	2	2	2	2	2	2	CLIENTS ARE ABLE TO USE FACILITY	AFFORDABLE FOR CLIENTS	EARLY VISITATION BY CLIENTS	NULL	Male	Male	91% - 100%	DICLOFENAC	IBUPROFEN	MULTIVITAMIN TABS	Not available	Female	5-10 Mins	3	3	3	3	3	2	3	3	3	3	4	4	Strongly Agree	Strongly Agree	Strongly Disagree	Strongly Disagree	NULL	NULL	NULL	NULL	NULL
2	3	1	46	4	28	1	4		1	1	1	1	1	1	1	PROMPT COST RECOVERY	NULL	NULL	NULL	Male	Male	91% - 100%	DICLOFENAC	MULTIVITAMIN TABS	IBUPROFEN	Not available	Female	5-10 Mins	3	3	3	3	3	3	3	3	3	3	3	3	Don't Know	Don't Know	Don't Know	Don't Know	NULL	NULL	NULL	NULL	NULL
1	3	1	31	1	3	3	2		1	1	1	1	1	1	1	EFFECTIVE RUNNING	NULL	NULL	NULL	Male	Male	51% - 60%				NULL	Female	10-15 Mins	3	3	3	4	3	3	3	3	3	3	4	3	Agree	Don't Know	Agree	Agree	NULL	NULL	NULL	NULL	NULL
2	3	2	24	3	3	1	5	0	3	3	999	3	3	3	3	AFFORDABILITY	LOW COST	NULL	NULL	Male	Female	NULL				NULL	Female	>15 Mins	3	3	3	4	3	3	1	3	3	3	4	4	Strongly Agree	Don't Know	Disagree	Agree	NULL	NULL	NULL	NULL	NULL
1	3	1	74	1	24	3	4		3	3	3	3	1	1	3	DUE TO AFFORDABILTY OF SERVICES	NULL	NULL	NULL	Male	Male	61% - 70%				NULL	Female	10-15 Mins	3	3	3	4	3	3	3	3	3	3	4	4	Don't Know	Strongly Agree	Strongly Agree	Disagree	NULL	NULL	NULL	NULL	NULL
1	3	1	30	4	9	3	4		3	3	3	3	3	3	3	AFFORDABILITY	NULL	NULL	NULL	Male	Male	81% - 90%				NULL	Female	5-10 Mins	3	3	3	4	3	3	3	3	3	3	4	4	Disagree	Disagree	Disagree	Strongly Disagree	NULL	NULL	NULL	NULL	NULL
2	3	1	59	3	3	3	4		3	3	3	3	3	3	3	AFFORDABILITY	NULL	NULL	NULL	Male	Male	81% - 90%				NULL	Female	5-10 Mins	3	3	3	4	3	3	3	3	3	3	4	4	Strongly Agree	Strongly Agree	Strongly Agree	Disagree	NULL	NULL	NULL	NULL	NULL
1	3	1	35	1	4	3	2		1	1	1	1	1	1	1	SINCE ALL CREDIT PAYMENT ARE DELAYED,IT AFFECTS QUALITY OF SERVICE	NULL	NULL	NULL	Male	Male	51% - 60%	NORETHISTERONE ACETATE			Not available	Female	5-10 Mins	3	3	3	4	3	3	3	3	3	3	4	4	Don't Know	Don't Know	Don't Know	Don't Know	NULL	NULL	NULL	NULL	NULL
2	3	1	46	3	8	2	4		3	3	3	3	3	3	3	FOR THE FACILITY TO BE ABLE TO BE RUN	NULL	NULL	NULL	Male	Male	71% - 80%				NULL	Female	>15 Mins	3	3	3	4	3	3	3	3	3	3	4	4	Don't Know	Strongly Agree	Strongly Agree	Don't Know	NULL	NULL	NULL	NULL	NULL
1	3	1	35	2	6	2	4		3	3	3	3	3	3	3	FOR THE PATIENTS NOT TO SUFFER IN PAYMENTS	NULL	NULL	NULL	Male	Male	61% - 70%	METFORMIN	NIFEDINE,XL	DAONIL	Not available	Female	5-10 Mins	3	3	3	4	3	3	3	3	3	3	4	4	Don't Know	Strongly Agree	Strongly Agree	Don't Know	NULL	NULL	NULL	NULL	NULL
1	3	1	60	4	36	2	4		1	1	1	2	2	2	1	FOR THE FACILITY TO BE ABLE TO RUN	NULL	NULL	NULL	Male	Male	71% - 80%	ACT'S	ART'S	NEPHIDEPIM	Prices higher than NHIA tariffs	Female	5-10 Mins	3	3	3	4	3	3	3	3	3	3	4	4	Disagree	Strongly Agree	Disagree	Strongly Agree	NULL	NULL	NULL	NULL	NULL
2	3	1	57	3	8	1	4		3	3	3	3	3	3	3	FOR AFFORDABILITY	NULL	NULL	NULL	Male	Male	71% - 80%	LYCENOPEL HYDRO CHROTHIADE	PETIDEN	LONART	Prices higher than NHIA tariffs	Female	5-10 Mins	3	3	3	4	3	3	3	3	3	3	4	4	Don't Know	Strongly Agree	Strongly Agree	Strongly Agree	NULL	NULL	NULL	NULL	NULL
1	3	1	35	4	4	1	4		3	3	3	3	3	3	3	FOR AFFORDABILITY	NULL	NULL	NULL	Male	Female	71% - 80%	ART'S	PETIDEN	OXYTOCEN	Prices higher than NHIA tariffs	Female	5-10 Mins	3	3	3	4	3	3	3	3	3	3	4	4	Don't Know	Disagree	Disagree	Strongly Agree	NULL	NULL	NULL	NULL	NULL
2	3	1	51	3	4	2	4		1	1	1	1	1	1	1	FOR HOSPITAL TO RUN EFFICIENTLY	NULL	NULL	NULL	Male	Male	71% - 80%	ANTI MALARIA	LONART		Prices higher than NHIA tariffs	Female	NULL	3	3	3	4	3	3	3	3	3	3	4	4	Agree	Strongly Agree	Strongly Agree	Strongly Agree	NULL	NULL	NULL	NULL	NULL
1	3	1	40	4	3	2	4		1	2	1	1	1	1	1	FOR THE HOSPITAL TO BE ABLE TO RUN	NULL	NULL	NULL	Male	Male	71% - 80%	ART	LONART	CAP. AMOXYCILIN	Prices higher than NHIA tariffs	Female	10-15 Mins	3	3	3	4	3	3	3	3	3	3	4	4	Strongly Agree	Strongly Agree	Disagree	Strongly Agree	NULL	NULL	NULL	NULL	NULL
1	3	1	28	2	2	2	4		2	2	3	3	2	2	2	DUE TO HIGH COST INVOLVED	DUE TO LOW COST	NULL	NULL	Male	Male	61% - 70%	ART'S	P-MOL	NIFEDIPIM	Not available	Female	5-10 Mins	3	2	3	4	3	3	3	3	3	3	4	3	Agree	Strongly Agree	Strongly Agree	Strongly Agree	NULL	NULL	NULL	NULL	NULL
2	3	1	57	3	11	1	4		3	3	3	3	3	3	3	TO REDUCE THE HUGE NUMBERS AT THE OPD	NULL	NULL	NULL	Male	Male	71% - 80%				NULL	Female	>15 Mins	3	3	3	4	3	3	1	3	2	3	4	4	Don't Know	Strongly Agree	Strongly Agree	Don't Know	NULL	NULL	NULL	NULL	NULL
2	3	1	35	4	2	1	4		3	3	3	3	3	3	3	FOR THE CLIENTS TO ACCESS HOSPITAL SERVICES AT AN AFFORDABLE PRICES	NULL	NULL	NULL	Male	Male	51% - 60%				NULL	Female	>15 Mins	3	3	3	4	3	3	3	3	3	3	4	4	Agree	Strongly Agree	Agree	Agree	NULL	NULL	NULL	NULL	NULL
1	3	1	49	1	5	1	4		3	3	3	3	3	3	3	FOR CLIENTS TO BE ABLE TO ACCESS HEALTH CARE AT AN AFFORDABLE COST	NULL	NULL	NULL	Male	Male	41% - 50%	P-MOL	LONART	METRODINAZOLE	Not available	Female	5-10 Mins	3	3	3	4	3	3	3	3	3	3	4	4	Don't Know	Strongly Agree	Strongly Agree	Strongly Agree	NULL	NULL	NULL	NULL	NULL
2	3	1	36	4	1	2	4		1	1	2	1	2	2	1	FOR PROPER ATTENTION TO CLIENTS	TO BE ABLE TO RUN THE FACILITY	TO MAKE THE FACILITY OPERATIONAL	NULL	Male	Male	61% - 70%				NULL	Female	5-10 Mins	3	3	3	4	3	3	3	3	3	3	4	4	Don't Know	Strongly Agree	Strongly Agree	Strongly Agree	NULL	NULL	NULL	NULL	NULL
2	3	1	49	3	3	2	4		1	1	1	1	3	1	1	TO BE ABLE TO RUN THE FACILITY	FOR PATIENTS TO ACCESS HEALTH CARE	FOR THE HOSPITAL TO BE OPERATIONAL	NULL	Male	Male	81% - 90%				NULL	Female	10-15 Mins	3	3	3	3	3	0	3	3	3	3	4	4	Don't Know	Don't Know	Don't Know	Don't Know	NULL	NULL	NULL	NULL	NULL
2	3	1	30	4	3	1	4		1	1	1	1	3	3	1	FOR THE HOSPITAL TO RUN	FOR CLIENTS TO ACCESS HEALYH CARE WITHOUT ANY PROBLEM	NULL	NULL	Male	Male	61% - 70%	METRODINAZOLE	CEFOROXINE INJECTION	CIPROFLOXACIN	Not available	Female	>15 Mins	3	3	3	4	3	3	3	3	3	3	4	4	Don't Know	Agree	Agree	Strongly Disagree	NULL	NULL	NULL	NULL	NULL
1	3	1	51	4	4	1	4		1	1	1	1	1	1	1	FOR THE FACILITY TO BE VERY EFFICIENT AND OPERATIONAL	NULL	NULL	NULL	Male	Female	61% - 70%	P-MOL	LONART	ART'S	Not available	Female	>15 Mins	3	3	3	4	3	3	3	3	3	3	4	4	Don't Know	Strongly Agree	Strongly Agree	Strongly Agree	NULL	NULL	NULL	NULL	NULL
1	3	1	50	1	7	1	4		2	2	1	2	1	2	2	FOR HOSPITAL TO RUN	TO HELP CONTROL	NULL	NULL	Male	Male	61% - 70%	INFUSION	ANTIBIOTICS	ANTI MALARIAL	Not available	Female	5-10 Mins	3	3	3	4	3	3	3	3	3	3	4	4	Don't Know	Disagree	Agree	Strongly Agree	NULL	NULL	NULL	NULL	NULL
2	3	1	44	1	2	3	4		1	1	1	3	3	3	1	FOR THE HOSPITAL TO BE OPERATIONAL	FOR LOW COST	FOR CLIENTS TO BE ABLE TO ACCESS HEALTH CARE	NULL	Male	Male	91% - 100%				NULL	Male	10-15 Mins	3	3	3	4	3	3	3	3	3	3	3	4	Disagree	Strongly Agree	Agree	Strongly Agree	NULL	NULL	NULL	NULL	NULL
2	3	1	33	4	4	3	4		1	1	1	1	1	1	1	TO KEEP THE FACILITY OPERATIONAL	FOR REINBURSEMENT OF DRUGS	NULL	NULL	Male	Male	91% - 100%				NULL	Female	10-15 Mins	3	3	3	4	3	3	3	3	3	3	4	4	Agree	Strongly Agree	Disagree	Strongly Agree	NULL	NULL	NULL	NULL	NULL
2	3	1	32	3	4	3	4		1	3	1	3	3	3	3	NULL	NULL	NULL	NULL	Male	Male	91% - 100%				NULL	Male	>15 Mins	3	3	3	4	3	3	3	3	3	3	4	4	Strongly Agree	Strongly Agree	Strongly Agree	Strongly Agree	NULL	NULL	NULL	NULL	NULL
2	3	2	43	4	18	1	1	0	1	1	1	1	1	1	1	IMMEDIATE COST RECOVERY	NULL	NULL	NULL	Male	Female	NULL	DAP/P-ALAXIN	AMOXICLAV	TETRACYCLIN	Prices higher than NHIA tariffs	Female	>15 Mins	3	3	0	4	3	3	3	3	3	3	3	3	Strongly Agree	Strongly Agree	Strongly Disagree	Disagree	NULL	NULL	NULL	NULL	NULL
1	2	1	49	3	11	2	4		2	2	2	2	2	2	2	NULL	NULL	NULL	NULL	Yes	Yes	71% - 80%	some antibiotics	tabs auanira	clexane	Other	No	10-15 Mins	3	3	3	4	3	2	3	3	3	3	4	4	Agree	Disagree	Disagree	Disagree	NULL	NULL	NULL	NULL	NULL
1	2	1	52	1	12	2	4		2	2	2	2	2	2	2	NULL	NULL	NULL	NULL	Yes	Yes	71% - 80%	clexane	salabutamol(inhaler)	antibiotics	Prices higher than NHIA tariffs	Yes	10-15 Mins	3	3	3	3	3	3	1	2	2	3	3	3	Agree	Agree	Agree	Disagree	NULL	NULL	NULL	NULL	NULL
2	2	1	51	4	32	2	4		2	2	2	2	2	2	2	NULL	NULL	NULL	NULL	Yes	Yes	NULL				NULL	No	10-15 Mins	0	0	3	4	3	3	3	3	3	3	4	3	Strongly Disagree	Strongly Disagree	Strongly Disagree	Strongly Disagree	NULL	NULL	NULL	NULL	NULL
1	2	1	46	1	4	1	4		2	2	2	2	2	2	2	gdrg is the only referred mechanism for payment but cost sharing must be encouraged	NULL	NULL	NULL	NULL	Yes	61% - 70%				NULL	NULL	NULL	2	3	3	4	3	3	1	2	2	3	4	4	Disagree	Disagree	Disagree	Disagree	NULL	NULL	NULL	NULL	NULL
2	2	1	42	4	4	1	3		2	3	3	3	2	2	2	NULL	NULL	NULL	NULL	Yes	Yes	91% - 100%				NULL	NULL	NULL	2	3	3	2	3	3	3	2	2	3	3	3	Agree	Disagree	Agree	Disagree	NULL	NULL	NULL	NULL	NULL
1	2	1	59	3	2	2	4		2	2	2	2	2	2	2	co payments must be allowed	NULL	NULL	NULL	Yes	Yes	61% - 70%				NULL	NULL	NULL	2	3	2	2	3	3	3	2	2	3	4	4	Disagree	Disagree	Disagree	Disagree	NULL	NULL	NULL	NULL	NULL
1	2	1	55	1	3	1	4		2	2	2	2	2	2	2	all thorny issues related to capitation must be adequately resolved with all stakeholders	NULL	NULL	NULL	Yes	No	61% - 70%				NULL	NULL	NULL	2	3	3	4	3	3	1	2	2	3	4	4	Disagree	Agree	Agree	Disagree	NULL	NULL	NULL	NULL	NULL
1	2	1	59	1	21	3	4		2	2	2	2	2	2	2	NULL	NULL	NULL	NULL	Yes	Yes	71% - 80%				NULL	NULL	NULL	2	3	3	3	3	3	1	3	3	3	4	3	Agree	Agree	Agree	Agree	NULL	NULL	NULL	NULL	NULL
2	2	1	61	2	3	3	4		2	2	2	2	2	2	2	NULL	NULL	NULL	NULL	Yes	Yes	51% - 60%				NULL	NULL	NULL	2	3	3	3	3	3	3	2	3	3	4	4	Agree	Agree	Agree	Agree	NULL	NULL	NULL	NULL	NULL
2	2	1	27	4	2	3	4		2	2	2	2	2	2	2	NULL	NULL	NULL	NULL	Yes	Yes	61% - 70%	m-ztone-tab	adizoa-tab	evanova-tab	NULL	NULL	NULL	3	3	3	4	3	2	1	3	2	3	4	3	Disagree	Agree	Disagree	Agree	NULL	NULL	NULL	NULL	NULL
1	2	1	39	3	8	3	4		2	2	2	2	2	2	2	NULL	NULL	NULL	NULL	Yes	Yes	51% - 60%	tab-cytotek	injection -ocitizen	kidimin-drop	Prices higher than NHIA tariffs	No	5-10 Mins	3	3	3	4	3	3	3	3	3	3	3	3	Agree	Disagree	Disagree	Disagree	NULL	NULL	NULL	NULL	NULL
2	2	1	48	2	10	3	4		2	2	2	2	2	2	2	NULL	NULL	NULL	NULL	Yes	Yes	61% - 70%				NULL	No	5-10 Mins	3	3	3	4	3	3	3	3	3	3	3	3	Agree	Agree	Agree	Agree	NULL	NULL	NULL	NULL	NULL
2	2	1	66	1	28	3	4		2	2	2	2	2	2	2	NULL	NULL	NULL	NULL	Yes	Yes	51% - 60%	some nasal drops	some antibiotics		Prices higher than NHIA tariffs	No	5-10 Mins	3	3	3	4	3	2	3	3	3	3	2	2	Agree	Agree	Agree	Agree	NULL	NULL	NULL	NULL	NULL
1	2	1	46	3	6	2	4		2	2	2	2	2	2	2	NULL	NULL	NULL	NULL	Yes	Yes	41% - 50%				NULL	No	10-15 Mins	3	3	3	4	3	3	3	3	3	3	3	3	Disagree	Disagree	Agree	Disagree	NULL	NULL	NULL	NULL	NULL
2	2	1	42	1	4	2	4		1	2	2	2	2	2	2	NULL	NULL	NULL	NULL	Yes	Yes	51% - 60%				NULL	No	10-15 Mins	3	3	3	4	3	2	3	3	3	3	3	4	Disagree	Disagree	Disagree	Disagree	NULL	NULL	NULL	NULL	NULL
2	2	1	44	1	1	3	5		2	2	2	2	2	2	2	NULL	NULL	NULL	NULL	Yes	Yes	51% - 60%	some antibiotics	tabs aclizoa	syrup kidimin	Prices higher than NHIA tariffs	No	>15 Mins	3	3	3	4	3	3	3	3	3	3	4	4	Agree	Agree	Agree	Agree	NULL	NULL	NULL	NULL	NULL
2	2	1	47	2	6	3	4		2	2	2	2	2	2	2	NULL	NULL	NULL	NULL	NULL	NULL	NULL	some antibiotics	cytotec tabs	kidimin-drop	Prices higher than NHIA tariffs	No	>15 Mins	3	3	3	4	3	3	1	2	3	3	2	2	Agree	Strongly Agree	Agree	Agree	NULL	NULL	NULL	NULL	NULL
2	2	1	41	3	6	3	4		2	2	2	2	2	2	2	NULL	NULL	NULL	NULL	Yes	Yes	51% - 60%	m-ztone-tab	tab eoanova	some antibiotics	Not available	No	>15 Mins	3	3	3	4	3	2	3	3	3	3	4	4	Agree	Agree	Agree	Agree	NULL	NULL	NULL	NULL	NULL
2	2	2	51	2	9	1	4		2	2	2	2	2	2	2	NULL	NULL	NULL	NULL	Yes	Yes	51% - 60%				NULL	No	>15 Mins	3	3	3	4	3	2	3	3	3	3	2	2	Disagree	Disagree	Disagree	Disagree	NULL	NULL	NULL	NULL	NULL
2	2	2	46	3	3	1	4		2	2	2	2	2	2	2	NULL	NULL	NULL	NULL	NULL	NULL	NULL	some antibiotics	tab mzone	peadiaton drop	Prices higher than NHIA tariffs	No	>15 Mins	3	3	3	4	3	2	3	3	3	3	4	2	Strongly Agree	Strongly Agree	Strongly Agree	Strongly Agree	NULL	NULL	NULL	NULL	NULL
1	2	2	43	1	7	1	4		2	2	2	3	2	2	2	NULL	NULL	NULL	NULL	Yes	Yes	51% - 60%	peadiaton drop	kidimin syrup		Prices higher than NHIA tariffs	No	>15 Mins	3	3	3	4	3	2	3	3	3	3	2	2	Disagree	Disagree	Disagree	Disagree	NULL	NULL	NULL	NULL	NULL
1	2	1	52	1	15	1	4		2	2	2	2	2	2	2	NULL	NULL	NULL	NULL	Yes	Yes	61% - 70%				NULL	No	10-15 Mins	3	3	3	4	3	3	3	3	3	3	4	4	Agree	Disagree	Disagree	Disagree	NULL	NULL	NULL	NULL	NULL
1	2	2	29	4	2	2	4		2	2	2	2	2	2	2	NULL	NULL	NULL	NULL	Yes	Yes	61% - 70%				NULL	No	10-15 Mins	3	3	3	4	3	3	3	3	3	3	4	4	Don't Know	Don't Know	NULL	NULL	NULL	NULL	NULL	NULL	NULL
2	2	1	58	2	37	1	4		1	1	1	1	1	1	1	NULL	NULL	NULL	NULL	Yes	Yes	61% - 70%	paracetamol			Prices higher than NHIA tariffs	No	>15 Mins	3	3	3	2	0	0	0	0	3	0	0	0	Don't Know	Don't Know	NULL	NULL	NULL	NULL	NULL	NULL	NULL
2	2	1	47	3	2	1	5	0	3	3	3	3	3	3	2	NULL	NULL	NULL	NULL	Yes	Yes	NULL	paracetamol			Prices higher than NHIA tariffs	No	>15 Mins	3	3	3	0	3	3	3	3	3	3	4	3	Strongly Agree	Strongly Agree	Disagree	Strongly Disagree	NULL	NULL	NULL	NULL	NULL
1	2	1	34	3	7	1	4		1	1	1	1	1	1	1	NULL	NULL	NULL	NULL	No	Yes	41% - 50%	paracetamol	omeprazol caps	artemither luf	Prices higher than NHIA tariffs	No	>15 Mins	3	3	3	3	3	3	3	3	3	3	3	3	Don't Know	Don't Know	Don't Know	Don't Know	NULL	NULL	NULL	NULL	NULL
2	2	1	65	2	26	3	4		1	1	1	1	1	1	1	NULL	NULL	NULL	NULL	Yes	Yes	91% - 100%				NULL	No	5-10 Mins	3	3	3	3	3	3	3	3	3	3	4	4	Strongly Disagree	Strongly Disagree	Strongly Disagree	Strongly Disagree	NULL	NULL	NULL	NULL	NULL
2	2	1	29	2	8	1	2	0	2	2	2	2	2	2	2	NULL	NULL	NULL	NULL	Yes	Yes	51% - 60%	act	multivite	paracetamol	Not available	No	10-15 Mins	3	3	0	4	2	3	3	3	3	2	4	4	Strongly Disagree	Strongly Disagree	Strongly Disagree	Strongly Disagree	NULL	NULL	NULL	NULL	NULL
1	2	1	29	999	5	3	4	0	1	1	1	1	1	1	1	NULL	NULL	NULL	NULL	Yes	Yes	81% - 90%				Not available	No	10-15 Mins	3	3	3	3	3	3	3	3	3	3	4	4	Agree	Agree	Disagree	Agree	NULL	NULL	NULL	NULL	NULL
2	2	2	59	2	10	2	4	0	3	3	3	3	3	3	3	NULL	NULL	NULL	NULL	Yes	Yes	91% - 100%				NULL	No	>15 Mins	3	3	3	4	3	3	3	3	3	3	4	4	Strongly Agree	Agree	Disagree	Agree	NULL	NULL	NULL	NULL	NULL
2	2	2	48	3	5	2	4		2	2	2	2	2	2	2	NULL	NULL	NULL	NULL	Yes	Yes	0% - 10%				NULL	No	NULL	3	3	3	4	3	3	3	3	3	3	4	4	Don't Know	Don't Know	Don't Know	Don't Know	NULL	NULL	NULL	NULL	NULL
2	2	2	54	1	5	2	4		2	2	2	2	2	2	2	NULL	NULL	NULL	NULL	Yes	Yes	91% - 100%				NULL	No	10-15 Mins	3	3	3	3	3	3	3	3	3	3	3	3	Strongly Agree	Don't Know	Don't Know	Don't Know	NULL	NULL	NULL	NULL	NULL
2	2	2	59	2	25	2	4	0	2	2	2	2	2	2	2	NULL	NULL	NULL	NULL	Yes	Yes	71% - 80%	drips	anti snake virus		Other	No	10-15 Mins	3	2	3	3	3	3	1	3	3	3	3	3	Don't Know	Don't Know	Don't Know	Don't Know	NULL	NULL	NULL	NULL	NULL
1	2	2	30	1	3	2	4		1	1	1	1	1	1	1	NULL	NULL	NULL	NULL	Yes	Yes	NULL	antibiotics	antihype	blood tonic	Prices higher than NHIA tariffs	Yes	<=5 Mins	3	2	3	3	3	3	1	3	3	3	3	2	Strongly Agree	Disagree	Agree	Agree	Agree	Agree	Strongly Agree	NULL	NULL
1	2	1	30	1	3	2	4		1	1	1	1	1	1	2	NULL	NULL	NULL	NULL	Yes	Yes	91% - 100%	antibiotics	antihype	blood tonic	NULL	Yes	<=5 Mins	3	2	3	3	3	3	3	2	3	3	3	4	Strongly Agree	Strongly Agree	Strongly Agree	Strongly Agree	NULL	NULL	NULL	NULL	NULL
1	2	2	36	3	2	2	4		2	2	2	2	2	2	2	NULL	NULL	NULL	NULL	Yes	Yes	91% - 100%				NULL	No	NULL	3	3	3	3	3	3	3	3	3	3	3	3	Agree	Don't Know	Don't Know	Don't Know	NULL	NULL	NULL	NULL	NULL
2	2	2	58	2	2	2	4		3	3	3	3	3	3	3	NULL	NULL	NULL	NULL	Yes	Yes	81% - 90%				NULL	No	NULL	3	3	3	4	3	3	3	3	3	3	4	4	Agree	Agree	Agree	Agree	NULL	NULL	NULL	NULL	NULL
1	2	2	47	1	12	1	4		2	2	2	2	2	2	2	NULL	NULL	NULL	NULL	Yes	Yes	81% - 90%				NULL	No	10-15 Mins	3	3	3	3	3	3	3	3	3	3	3	3	Don't Know	Don't Know	Don't Know	Don't Know	NULL	NULL	NULL	NULL	NULL
1	2	2	45	3	2	2	4		2	2	2	2	2	2	2	NULL	NULL	NULL	NULL	Yes	Yes	81% - 90%				NULL	No	>15 Mins	3	3	3	3	3	3	3	3	3	3	4	4	Don't Know	Strongly Agree	Agree	Agree	NULL	NULL	NULL	NULL	NULL
1	2	2	32	1	3	2	4		2	2	2	2	2	2	2	NULL	NULL	NULL	NULL	Yes	Yes	81% - 90%				NULL	No	10-15 Mins	3	2	3	3	3	3	1	3	3	3	3	3	Agree	Agree	Disagree	Strongly Disagree	NULL	NULL	NULL	NULL	NULL
1	2	1	65	4	5	3	4	0	2	2	2	2	2	2	2	NULL	NULL	NULL	NULL	Yes	Yes	81% - 90%	paracetamol			Not available	No	10-15 Mins	3	3	3	4	3	3	3	3	3	3	4	4	Don't Know	Don't Know	Don't Know	Don't Know	NULL	NULL	NULL	NULL	NULL
2	2	1	58	2	6	1	4		2	2	2	2	2	2	2	NULL	NULL	NULL	NULL	Yes	Yes	71% - 80%				Not available	No	>15 Mins	3	2	3	4	3	3	3	3	3	3	4	4	Strongly Agree	Strongly Agree	Strongly Agree	Strongly Agree	NULL	NULL	NULL	NULL	NULL
2	2	2	31	2	5	2	4		2	2	2	2	2	2	2	NULL	NULL	NULL	NULL	Yes	Yes	NULL				Other	No	10-15 Mins	3	3	3	4	1	3	1	3	2	3	4	3	Don't Know	Don't Know	Don't Know	Don't Know	NULL	NULL	NULL	NULL	NULL
1	2	1	39	3	4	1	4		2	2	2	2	2	2	2	NULL	NULL	NULL	NULL	Yes	NULL	31% - 40%				NULL	No	10-15 Mins	3	3	3	4	3	3	3	3	3	3	4	2	Strongly Agree	Don't Know	Don't Know	Don't Know	NULL	NULL	NULL	NULL	NULL
2	2	1	54	2	30	1	4		2	2	2	2	2	2	2	NULL	NULL	NULL	NULL	Yes	Yes	NULL				Prices higher than NHIA tariffs	No	5-10 Mins	3	2	3	4	3	3	3	3	3	3	4	4	Strongly Agree	Don't Know	Disagree	Disagree	NULL	NULL	NULL	NULL	NULL
1	2	1	46	1	14	1	4		2	2	2	2	2	2	2	NULL	NULL	NULL	NULL	Yes	Yes	NULL				Prices higher than NHIA tariffs	No	10-15 Mins	3	3	3	4	3	3	3	3	3	3	3	3	Agree	Don't Know	Don't Know	Don't Know	NULL	NULL	NULL	NULL	NULL
1	2	1	30	1	1	1	4		2	2	2	2	2	2	2	NULL	NULL	NULL	NULL	Yes	Yes	31% - 40%				Other	No	>15 Mins	3	2	3	4	3	3	3	3	3	3	4	4	Strongly Agree	Don't Know	Don't Know	Don't Know	NULL	NULL	NULL	NULL	NULL
1	2	1	52	3	16	1	4		2	2	2	2	2	2	2	NULL	NULL	NULL	NULL	Yes	Yes	NULL				Prices higher than NHIA tariffs	No	10-15 Mins	3	2	3	4	3	3	3	3	3	3	4	4	Agree	Don't Know	Don't Know	Agree	NULL	NULL	NULL	NULL	NULL
[truncated: 21 more columns]

## Sheet: Sheet2
Gender	Region	Setting	Age at last birthday	Pirmary Status at facility	Years In Practice	Facility is owned by	Facility Type	Payment mechanism(primary out-patient services	Payment mechanism(non primary out-patient services	Payment mechanism(in-patient services)	Medicines	Emergencies	Referral Cases	Diagnostics	Reason for payment method	Reason for payment method	Reason for payment method	Reason for payment method	Do you provide emergency services on weekends?	Does facility offer lab services?	Is client charged beyond cost of tarrif?	Time spent with patient during consulting	There is always a prescriber at post	Enough prescribers to look at clients	Doctors show interest in clients and makes them feel comfortable	Nurses show interest in clients and makes them feel comfortable	Consulting rooms good enough to give privacy	Clients can ask questions about treatment	Facility has enough seats in waiting area	Environment at facility is neat	Waiting area is well ventilated	We do proper diagnosis	We explain to clients how to take their medication	We make time to advise clients on disease prevention	Capitation is a good way of eliminating provider shopping	Capitation has helped to minimize multiple attendances by NHIS subscribers	Capitation helps to minimize overcrowding of patients at health facilities	Capitation can create incentives for providers to reduce quantity of service	Capitation can help improve the referral system in healthcare delivery	Capitation will lead to continuity of care	Capitation will encourage referrals of potentially primary care cases to higher levels of care.	Capitation can create incentives for the prescriber to reduce the quality of service provided to the insured.	Capitation has relieved us of the burden of OPD claims processing and submission.	Capitation has helped to reduce our workload at the OPD.	Capitation is contributing to efficiency in service delivery	Capitation provides incentives for us to manage our resources efficiently.	Capitation enables us to do efficient purchasing of items	Capitation will slow down growth in service utilization.	Capitation can reduce NHIA’s expenditure on primary out-patients claims.
female	ashanti	urban	60	other	9	private	hospital	fee for service	fee for service	fee for service	fee for service	fee for service	fee for service	fee for service	NULL	NULL	NULL	NULL	Yes	Yes	No	5-10 Mins	agree	agree	agree	agree	agree	agree	agree	agree	agree	agree	agree	agree	Agree	Agree	Agree	Don't Know	Agree	Agree	Agree	Disagree	Don't Know	Don't Know	Don't Know	Don't Know	Don't Know	Disagree	Strongly Disagree
female	ashanti	urban	58	other	28	private	hospital	fee for service	fee for service	fee for service	fee for service	fee for service	fee for service	fee for service	NULL	NULL	NULL	NULL	Yes	Yes	No	5-10 Mins	agree	agree	disagree	disagree	agree	agree	agree	agree	agree	agree	agree	disagree	Disagree	Disagree	Don't Know	Disagree	Disagree	Disagree	Agree	Agree	Don't Know	Don't Know	Don't Know	Don't Know	Don't Know	Disagree	Strongly Disagree
female	ashanti	urban	39	other	3	private	hospital	fee for service	fee for service	fee for service	fee for service	gdrg	fee for service	fee for service	NULL	NULL	NULL	NULL	Yes	Yes	No	5-10 Mins	agree	agree	agree	agree	agree	disagree	agree	disagree	agree	agree	disagree	agree	Strongly Agree	Strongly Agree	Agree	Agree	Agree	Agree	Agree	Disagree	Don't Know	Agree	Disagree	Agree	Agree	Strongly Agree	Don't Know
female	ashanti	urban	32	other	5	private	hospital	capitation	capitation	capitation	capitation	capitatioin	cpaitation	capitation	NULL	NULL	NULL	NULL	Yes	Yes	Yes	10-15 Mins	agree	agree	agree	agree	agree	agree	agree	agree	agree	agree	strongly agree	strongly agree	Agree	Strongly Agree	Strongly Disagree	Agree	Strongly Agree	Agree	Strongly Agree	Strongly Disagree	Agree	Strongly Disagree	Agree	Agree	Strongly Disagree	Agree	Agree
male	ashanti	urban	29	other	6	private	hospital	gdrg	gdrg	gdrg	gdrg	gdrg	gdrg	gdrg	NULL	NULL	NULL	NULL	Yes	Yes	No	NULL	agree	agree	agree	strongly agree	agree	agree	agree	agree	agree	agree	strongly agree	strongly agree	Strongly Agree	Strongly Agree	Strongly Agree	Strongly Agree	Disagree	Disagree	Disagree	Strongly Agree	Disagree	Disagree	Strongly Disagree	Strongly Disagree	Strongly Disagree	Strongly Disagree	Agree
female	ashanti	urban	28	nurse in charge	4	private	hospital	gdrg	gdrg	gdrg	fee for service	fee for service	gdrg	gdrg	NULL	NULL	NULL	NULL	Yes	Yes	No	10-15 Mins	agree	agree	agree	strongly agree	agree	agree	agree	agree	agree	agree	agree	agree	Strongly Agree	Strongly Disagree	Strongly Disagree	Strongly Disagree	Strongly Disagree	Strongly Disagree	Strongly Agree	Agree	Strongly Disagree	Strongly Disagree	Strongly Disagree	Strongly Disagree	Strongly Disagree	Strongly Disagree	Strongly Disagree
male	ashanti	urban	49	medical officer	6	private	hospital	gdrg	gdrg	gdrg	gdrg	gdrg	gdrg	gdrg	NULL	NULL	NULL	NULL	Yes	Yes	No	10-15 Mins	agree	agree	agree	strongly agree	agree	agree	agree	agree	agree	agree	agree	agree	Strongly Agree	Strongly Disagree	Strongly Disagree	Strongly Disagree	Strongly Disagree	Strongly Disagree	Strongly Agree	Strongly Disagree	Strongly Disagree	Strongly Disagree	Strongly Disagree	Strongly Disagree	Strongly Disagree	Strongly Disagree	Strongly Disagree
female	ashanti	urban	58	nurse in charge	7	quais gov	clinic	fee for service	fee for service	fee for service	fee for service	fee for service	fee for service	fee for service	NULL	NULL	NULL	NULL	Yes	Yes	No	5-10 Mins	agree	agree	agree	strongly agree	agree	agree	agree	agree	agree	agree	strongly agree	strongly agree	Strongly Agree	Strongly Agree	Strongly Agree	Strongly Agree	Strongly Agree	Strongly Agree	Strongly Agree	Strongly Agree	Strongly Agree	Strongly Disagree	Strongly Disagree	Strongly Agree	Agree	Agree	Strongly Agree
male	ashanti	urban	29	other	2	quais gov	health centre	capitation	capitation	capitation	capitation	capitatioin	cpaitation	capitation	NULL	NULL	NULL	NULL	Yes	No	No	<=5 Mins	agree	agree	agree	agree	agree	agree	agree	agree	agree	agree	strongly agree	strongly agree	Strongly Agree	Strongly Agree	Agree	Strongly Disagree	Strongly Agree	Strongly Agree	Strongly Agree	Strongly Disagree	Strongly Disagree	Strongly Disagree	Disagree	Strongly Agree	Agree	Strongly Disagree	Agree
female	ashanti	urban	30	other	8	private	hospital	fee for service	fee for service	fee for service	fee for service	fee for service	fee for service	fee for service	NULL	NULL	NULL	NULL	Yes	Yes	No	>15 Mins	agree	agree	agree	strongly agree	agree	agree	agree	agree	agree	agree	strongly agree	strongly agree	Agree	Agree	Strongly Agree	Strongly Agree	Don't Know	Agree	Agree	Don't Know	Don't Know	Disagree	Don't Know	Don't Know	Agree	Don't Know	Don't Know
female	ashanti	urban	51	nurse in charge	10	private	hospital	gdrg	gdrg	gdrg	gdrg	gdrg	gdrg	fee for service	NULL	NULL	NULL	NULL	Yes	Yes	No	5-10 Mins	agree	agree	agree	agree	agree	agree	agree	agree	agree	agree	agree	agree	Agree	Agree	Agree	Disagree	Agree	Agree	Disagree	Disagree	Disagree	Agree	Don't Know	Agree	Agree	Agree	Agree
male	ashanti	urban	41	other	5	quais gov	hospital	fee for service	fee for service	fee for service	fee for service	fee for service	fee for service	fee for service	NULL	NULL	NULL	NULL	Yes	Yes	No	5-10 Mins	agree	agree	agree	strongly agree	agree	agree	agree	agree	agree	agree	strongly agree	strongly agree	Agree	Strongly Disagree	Strongly Disagree	Strongly Agree	Strongly Agree	Strongly Disagree	Strongly Agree	Strongly Agree	Strongly Disagree	Strongly Disagree	Strongly Agree	Strongly Agree	Strongly Agree	Strongly Agree	Strongly Disagree
female	ashanti	urban	56	other	10	quais gov	hospital	fee for service	fee for service	fee for service	fee for service	fee for service	fee for service	fee for service	NULL	NULL	NULL	NULL	Yes	Yes	No	5-10 Mins	agree	agree	agree	strongly agree	agree	agree	agree	agree	agree	agree	strongly agree	strongly agree	Strongly Agree	Agree	Strongly Disagree	Strongly Agree	Strongly Agree	Agree	Strongly Agree	Strongly Agree	Strongly Disagree	Strongly Disagree	Agree	Strongly Agree	Strongly Agree	Strongly Agree	Strongly Agree
female	ashanti	urban	56	other	10	mission	hospital	capitation	fee for service	gdrg	fee for service	gdrg	gdrg	fee for service	NULL	NULL	NULL	NULL	Yes	Yes	No	10-15 Mins	agree	agree	agree	agree	agree	agree	agree	agree	agree	agree	agree	strongly agree	Strongly Agree	Strongly Agree	Agree	Disagree	Strongly Agree	Strongly Agree	Strongly Agree	Strongly Agree	Agree	Agree	Strongly Agree	Strongly Agree	Agree	Agree	Agree
male	ashanti	urban	37	nurse in charge	14	mission	hospital	capitation	capitation	capitation	capitation	capitatioin	cpaitation	capitation	NULL	NULL	NULL	NULL	Yes	Yes	No	10-15 Mins	agree	agree	agree	agree	agree	agree	agree	agree	agree	agree	agree	agree	Don't Know	Agree	Agree	Don't Know	Agree	Strongly Agree	Strongly Disagree	Agree	Agree	Strongly Disagree	Disagree	Agree	Agree	Disagree	Don't Know
male	ashanti	urban	34	other	10	mission	hospital	gdrg	gdrg	gdrg	gdrg	gdrg	gdrg	gdrg	NULL	NULL	NULL	NULL	Yes	Yes	No	5-10 Mins	agree	agree	agree	strongly agree	agree	agree	agree	agree	agree	agree	strongly agree	strongly agree	Agree	Agree	Disagree	Disagree	Strongly Agree	Agree	Strongly Disagree	Strongly Disagree	Disagree	Disagree	Agree	Agree	Agree	Agree	Strongly Disagree
male	ashanti	rural	26	nurse in charge	2	mission	hospital	fee for service	fee for service	fee for service	fee for service	fee for service	fee for service	fee for service	NULL	NULL	NULL	NULL	Yes	Yes	Yes	5-10 Mins	agree	agree	agree	strongly agree	agree	agree	agree	agree	agree	agree	strongly agree	strongly agree	Strongly Agree	Strongly Agree	Strongly Disagree	Strongly Disagree	Strongly Agree	Strongly Disagree	Strongly Agree	Strongly Disagree	Strongly Disagree	Agree	Strongly Disagree	Disagree	Strongly Disagree	Strongly Agree	Strongly Agree
male	ashanti	rural	34	other	6	mission	maternity home	gdrg	gdrg	gdrg	gdrg	gdrg	gdrg	gdrg	NULL	NULL	NULL	NULL	Yes	Yes	No	10-15 Mins	agree	agree	agree	strongly agree	agree	agree	agree	agree	agree	agree	strongly agree	strongly agree	Strongly Agree	Strongly Agree	Agree	Strongly Disagree	Agree	Strongly Agree	Strongly Agree	Strongly Agree	Strongly Disagree	Strongly Disagree	Strongly Agree	Agree	Agree	Strongly Agree	Strongly Agree
female	ashanti	rural	33	nurse in charge	9	mission	hospital	fee for service	fee for service	fee for service	fee for service	fee for service	fee for service	fee for service	NULL	NULL	NULL	NULL	Yes	Yes	No	10-15 Mins	agree	agree	agree	strongly agree	agree	agree	agree	agree	agree	agree	strongly agree	strongly agree	Strongly Agree	Strongly Agree	Strongly Disagree	Strongly Disagree	Don't Know	Don't Know	Don't Know	Disagree	Strongly Disagree	Agree	Agree	Agree	Strongly Disagree	Strongly Agree	Don't Know
female	ashanti	urban	55	other	4	quais gov	hospital	gdrg	gdrg	gdrg	gdrg	gdrg	gdrg	gdrg	NULL	NULL	NULL	NULL	Yes	Yes	No	>15 Mins	agree	agree	agree	strongly agree	agree	agree	agree	agree	agree	agree	strongly agree	strongly agree	Strongly Agree	Strongly Disagree	Strongly Disagree	Strongly Disagree	Strongly Disagree	Strongly Disagree	Strongly Disagree	Strongly Disagree	Strongly Disagree	Strongly Disagree	Strongly Agree	Strongly Disagree	Strongly Disagree	Strongly Disagree	Strongly Disagree
female	ashanti	urban	31	other	3	quais gov	hospital	gdrg	gdrg	gdrg	gdrg	gdrg	gdrg	gdrg	NULL	NULL	NULL	NULL	Yes	Yes	No	5-10 Mins	agree	disagree	agree	strongly agree	strongly disagree	agree	strongly disagree	agree	agree	agree	strongly agree	strongly agree	Strongly Agree	Strongly Disagree	Strongly Disagree	Don't Know	Strongly Disagree	Strongly Disagree	Disagree	Strongly Disagree	Strongly Disagree	Strongly Disagree	Strongly Disagree	Strongly Disagree	Strongly Disagree	Strongly Agree	Strongly Agree
male	ashanti	rural	27	other	10	mission	clinic	fee for service	fee for service	fee for service	fee for service	fee for service	fee for service	fee for service	NULL	NULL	NULL	NULL	Yes	Yes	No	5-10 Mins	agree	agree	agree	strongly agree	agree	agree	agree	agree	agree	agree	strongly agree	strongly agree	Agree	Strongly Agree	Strongly Agree	Strongly Agree	Strongly Agree	Agree	Strongly Agree	Strongly Disagree	Strongly Disagree	Strongly Disagree	Agree	Strongly Agree	Strongly Agree	Strongly Disagree	Strongly Agree
male	ashanti	rural	41	nurse in charge	14	mission	maternity home	capitation	capitation	capitation	capitation	capitatioin	cpaitation	capitation	NULL	NULL	NULL	NULL	Yes	No	No	5-10 Mins	agree	agree	agree	strongly agree	agree	agree	agree	agree	agree	agree	strongly agree	strongly agree	Agree	Agree	Agree	Agree	Agree	Agree	Agree	Agree	Strongly Disagree	Disagree	Agree	Strongly Agree	Strongly Agree	Strongly Agree	Strongly Agree
male	ashanti	rural	47	medical officer	13	private	hospital	no response	no response	no response	no response	no response	no response	no response	NULL	NULL	NULL	NULL	No	Yes	No	5-10 Mins	agree	agree	agree	strongly agree	agree	agree	agree	agree	agree	agree	strongly agree	strongly agree	Agree	Agree	Agree	Agree	Agree	Agree	Strongly Agree	Agree	Agree	Strongly Disagree	Agree	Agree	Agree	Disagree	Strongly Agree
male	ashanti	rural	39	other	9	private	hospital	capitation	capitation	capitation	capitation	capitatioin	cpaitation	capitation	NULL	NULL	NULL	NULL	No	Yes	No	<=5 Mins	agree	agree	agree	strongly agree	agree	disagree	agree	agree	agree	agree	strongly agree	agree	Agree	Agree	Agree	Agree	Agree	Agree	Agree	Agree	Strongly Disagree	Strongly Disagree	Agree	Agree	Agree	Agree	Agree
female	ashanti	urban	54	other	30	quais gov	clinic	capitation	capitation	capitation	gdrg	gdrg	gdrg	gdrg	NULL	NULL	NULL	NULL	NULL	No	NULL	NULL	don't know	don't know	don't know	don't know	don't know	don't know	don't know	don't know	agree	don't know	don't know	don't know	NULL	NULL	NULL	NULL	NULL	NULL	NULL	NULL	NULL	NULL	NULL	NULL	NULL	NULL	NULL
male	ashanti	rural	60	medical officer	12	quais gov	clinic	gdrg	gdrg	gdrg	gdrg	gdrg	gdrg	gdrg	AMOUNT PAID TO CENTERS UNDER CAPITATION DELAYS	AMOUNT PAID TO CENTERS UNDER CAPITATION DELAYS	AMOUNT PAID TO CENTERS UNDER CAPITATION DELAYS	AMOUNT PAID TO CENTERS UNDER CAPITATION DELAYS	No	Yes	No	5-10 Mins	agree	agree	agree	strongly agree	agree	agree	agree	agree	agree	agree	strongly agree	strongly agree	Strongly Agree	Strongly Agree	Strongly Agree	Strongly Agree	Strongly Agree	Strongly Agree	Agree	Strongly Agree	Strongly Agree	Strongly Agree	Agree	Strongly Agree	Strongly Agree	Strongly Agree	Agree
male	ashanti	urban	45	nurse in charge	14	quais gov	clinic	gdrg	gdrg	gdrg	gdrg	gdrg	gdrg	gdrg	CAPITATION GRANT IS MOSTLY LESS THAN EXPECTED	EFFECTIVE SERVICE DELIVERY	ENHANCE PROPER COST OF DRUGS	CAPITATION ARRIVES LATE	Yes	Yes	No	10-15 Mins	agree	agree	agree	strongly agree	agree	agree	agree	agree	agree	agree	strongly agree	strongly agree	Agree	Agree	Agree	Strongly Agree	Strongly Agree	Strongly Agree	Disagree	Strongly Agree	Strongly Agree	Strongly Agree	Strongly Agree	Strongly Agree	Strongly Agree	Strongly Agree	Agree
male	ashanti	urban	51	medical officer	20	mission	hospital	capitation	capitation	gdrg	gdrg	gdrg	cpaitation	gdrg	FASTER REINBURSEMENT	ALOW FOR MORE LAB. INVESTIGATIOM	DRUGS ARE EXPENSIVE HENCE PROPER COSTING	UNPREDICTABLE INPUTS	No	Yes	No	10-15 Mins	agree	agree	agree	agree	agree	agree	agree	agree	agree	agree	strongly agree	strongly agree	Strongly Agree	Strongly Agree	Strongly Agree	Agree	Strongly Agree	Strongly Agree	Strongly Agree	Strongly Agree	Strongly Agree	Agree	Strongly Agree	Strongly Agree	Strongly Agree	Strongly Agree	Strongly Agree
female	ashanti	rural	35	other	6	private	hospital	capitation	capitation	capitation	capitation	gdrg	gdrg	gdrg	EASY TO BE DETERMINED	MONITOR CASH FLOW	PREVENT CASH HOLD UPS	NULL	Yes	Yes	No	10-15 Mins	agree	agree	agree	strongly agree	agree	agree	agree	agree	agree	agree	strongly agree	strongly agree	Strongly Agree	Strongly Agree	Strongly Agree	Strongly Agree	Strongly Agree	Strongly Agree	Strongly Agree	Strongly Agree	Strongly Agree	Agree	Agree	Agree	Agree	Agree	Agree
male	ashanti	urban	48	medical assistant	10	quais gov	clinic	capitation	capitation	gdrg	gdrg	gdrg	cpaitation	fee for service	RELIABLE	GIVES ACTUAL COST	REDUCES PRESSURE ON CARE PROVIDER	HELP HEALTH FACILITY NOT TP OPERATE AT COST	Yes	Yes	No	5-10 Mins	agree	agree	agree	agree	agree	agree	agree	agree	agree	agree	agree	agree	Strongly Agree	Strongly Agree	Disagree	Agree	Strongly Agree	Strongly Agree	Disagree	Disagree	Agree	Disagree	Strongly Agree	Strongly Agree	Strongly Agree	Agree	Agree
female	ashanti	rural	35	medical assistant	9	quais gov	clinic	gdrg	no response	gdrg	gdrg	gdrg	gdrg	gdrg	NULL	NULL	NULL	NULL	Yes	Yes	No	10-15 Mins	agree	agree	don't know	strongly agree	agree	agree	agree	agree	agree	agree	agree	strongly agree	Agree	Disagree	Strongly Agree	Disagree	Agree	Strongly Agree	Agree	Disagree	Strongly Agree	Strongly Agree	Disagree	Don't Know	Don't Know	Don't Know	Don't Know
male	ashanti	rural	49	other	10	quais gov	clinic	capitation	no response	capitation	capitation	no response	cpaitation	capitation	RELIABLE	AVAILABILITY	ADEQUATE	ACESSIBLE	Yes	Yes	No	5-10 Mins	agree	agree	agree	agree	agree	agree	agree	disagree	agree	agree	agree	agree	Strongly Agree	Agree	Agree	Agree	Agree	Agree	Agree	Agree	Agree	Strongly Disagree	Agree	Agree	Disagree	Strongly Disagree	Agree
male	ashanti	urban	54	other	5	mission	hospital	gdrg	gdrg	gdrg	gdrg	gdrg	gdrg	gdrg	NULL	NULL	NULL	NULL	Yes	Yes	No	10-15 Mins	agree	agree	agree	agree	agree	agree	agree	agree	agree	agree	strongly agree	strongly agree	Strongly Agree	Strongly Agree	Strongly Agree	Disagree	Agree	Strongly Agree	Strongly Disagree	Strongly Disagree	Strongly Agree	Strongly Agree	Strongly Disagree	Strongly Disagree	Strongly Disagree	Strongly Disagree	Agree
male	ashanti	rural	43	other	15	private	clinic	capitation	capitation	capitation	gdrg	gdrg	gdrg	capitation	EASY TO CALCULATE	LESS CUMBERSOME	MEDICATION CAN BE CHANGED ANYTIME	ENHANCE EMERGENCY EFFICIENCY	No	Yes	No	<=5 Mins	agree	agree	agree	strongly agree	agree	agree	agree	agree	agree	agree	strongly agree	strongly agree	Strongly Agree	Strongly Agree	Agree	Agree	Agree	Strongly Agree	Strongly Agree	Strongly Agree	Agree	Agree	Agree	Strongly Agree	Strongly Agree	Agree	Strongly Agree
male	ashanti	rural	55	other	30	quais gov	clinic	gdrg	gdrg	gdrg	capitation	capitatioin	gdrg	gdrg	ABLE TO BUDGET	GOOD AND EFFECTIVE BUDGETTING	STREAMLINES EFFECTIVE COSTING	NULL	No	Yes	No	5-10 Mins	agree	agree	agree	strongly agree	agree	agree	agree	agree	agree	agree	strongly agree	strongly agree	Agree	Agree	Strongly Disagree	Don't Know	Agree	Agree	Strongly Agree	Strongly Agree	Agree	Agree	Agree	Agree	Agree	Agree	Agree
male	ashanti	urban	39	other	7	quais gov	hospital	capitation	gdrg	capitation	capitation	capitatioin	cpaitation	capitation	REDUCES FRAUD	REDUCES FRAUD	REDUCES FRAUD	REDUCES FRAUD	Yes	Yes	No	<=5 Mins	agree	agree	agree	strongly agree	agree	agree	agree	agree	agree	agree	strongly agree	strongly agree	Agree	Strongly Agree	Agree	Strongly Agree	Strongly Agree	Agree	Agree	Agree	Disagree	Disagree	Agree	Strongly Disagree	Disagree	Agree	Strongly Agree
male	ashanti	rural	47	medical officer	20	private	clinic	capitation	capitation	capitation	gdrg	gdrg	gdrg	gdrg	EFFICIENT RESOURCE MANAGEMENT	EFFECTIVE FOLLOW UP SERVICE	EFFECTIVE AND SUSTAINED TREATMENT OF CLIENT	NULL	No	Yes	No	5-10 Mins	agree	agree	agree	strongly agree	agree	agree	agree	agree	agree	agree	strongly agree	strongly agree	Agree	Agree	Agree	Disagree	Agree	Agree	Strongly Agree	Strongly Agree	Strongly Disagree	Agree	Agree	Agree	Strongly Agree	Agree	Strongly Agree
male	ashanti	rural	39	other	4	mission	hospital	capitation	capitation	capitation	capitation	capitatioin	cpaitation	capitation	REDUCES FRAUDULENT DEALS	REDUCES FRAUDULENT DEALS	REDUCES FRAUDULENT DEALS	REDUCES FRAUDULENT DEALS	Yes	Yes	No	<=5 Mins	agree	agree	agree	strongly agree	agree	agree	agree	agree	agree	agree	agree	agree	Strongly Agree	Strongly Agree	Strongly Agree	Strongly Agree	Strongly Agree	Strongly Agree	Strongly Agree	Strongly Agree	Strongly Agree	Strongly Disagree	Agree	Disagree	Strongly Agree	Strongly Disagree	Strongly Agree
female	ashanti	rural	52	nurse in charge	30	quais gov	hospital	gdrg	gdrg	capitation	gdrg	capitatioin	cpaitation	gdrg	SOME DRUGS ARE EXPENSIVE	SOME SERVICE ARE EXPENSIVE MORE THAN CAPITATION PROVIDES	EFFECTIVE SERVICE TO CLIENTS	ALLOWS ENOUGH TIME FOR INVESTIGATIONS TO BE MADE	Yes	Yes	No	<=5 Mins	agree	agree	agree	strongly agree	agree	agree	agree	agree	agree	agree	strongly agree	strongly agree	Agree	Agree	Agree	Agree	Agree	Agree	Strongly Agree	Strongly Agree	Strongly Disagree	Strongly Disagree	Strongly Agree	Strongly Agree	Strongly Agree	Agree	Strongly Agree
male	ashanti	urban	34	other	4	quais gov	hospital	fee for service	fee for service	fee for service	fee for service	fee for service	fee for service	fee for service	MOST EFFECTIVE WAY ONITORING FINANCE	MOST EFFECTIVE WAY ONITORING FINANCE	MOST EFFECTIVE WAY ONITORING FINANCE	MOST EFFECTIVE WAY ONITORING FINANCE	Yes	Yes	No	NULL	agree	agree	agree	strongly agree	agree	disagree	agree	agree	agree	agree	strongly agree	agree	Strongly Agree	Strongly Agree	Strongly Agree	Strongly Agree	Agree	Strongly Agree	Strongly Agree	Agree	Agree	Agree	Agree	Agree	Disagree	Agree	Disagree
male	ashanti	urban	27	other	2	quais gov	health centre	capitation	gdrg	gdrg	capitation	gdrg	gdrg	gdrg	YOU CANNOT PREDICT INPUTS	YOU CANNOT PREDICT INPUTS	YOU CANNOT PREDICT INPUTS	YOU CANNOT PREDICT INPUTS	Yes	No	No	5-10 Mins	disagree	disagree	agree	agree	disagree	disagree	strongly disagree	disagree	agree	agree	agree	agree	Agree	Agree	Strongly Disagree	Agree	Agree	Strongly Agree	Disagree	Agree	Disagree	Disagree	Disagree	Disagree	Disagree	Agree	Agree
female	ashanti	rural	55	other	23	mission	hospital	capitation	capitation	capitation	capitation	capitatioin	cpaitation	capitation	FASTER RE-IMBURSEMNT	FASTER RE-IMBURSEMNT	FASTER RE-IMBURSEMNT	FASTER RE-IMBURSEMNT	Yes	Yes	No	5-10 Mins	agree	agree	agree	strongly agree	agree	agree	agree	agree	agree	agree	agree	agree	Agree	Agree	Disagree	Strongly Agree	Agree	Strongly Agree	Agree	Agree	Disagree	Disagree	Agree	Strongly Agree	Agree	Agree	Agree
female	ashanti	rural	49	nurse in charge	22	mission	hospital	capitation	capitation	capitation	gdrg	gdrg	gdrg	gdrg	LOWER FINANCIAL PRESSURE	REDUCES CASH HOLD UPS	PREVENTS CASH HOLD UPS	PREVENTS CASH HOLD UPS	Yes	Yes	No	5-10 Mins	agree	agree	agree	strongly agree	agree	agree	agree	agree	agree	agree	strongly agree	strongly agree	Strongly Agree	Strongly Agree	Strongly Agree	Strongly Agree	Agree	Strongly Agree	Strongly Agree	Strongly Agree	Agree	Strongly Agree	Agree	Agree	Strongly Agree	Agree	Agree
female	ashanti	rural	51	other	22	private	hospital	capitation	capitation	capitation	capitation	fee for service	gdrg	gdrg	FINANCIAL TRANSPARENCY	FINANCIAL TRANSPARENCY	EFFECTIVE CLIENT SERVICE	EFFECTIVE CLIENT SERVICE	No	Yes	No	<=5 Mins	agree	agree	agree	strongly agree	agree	disagree	agree	agree	agree	agree	agree	agree	Agree	Agree	Agree	Strongly Agree	Agree	Agree	Agree	Agree	Strongly Agree	Disagree	Agree	Agree	Disagree	Agree	Agree
female	ashanti	urban	53	other	20	quais gov	hospital	capitation	capitation	gdrg	gdrg	gdrg	gdrg	capitation	PREVENT EMBEZZLING	PREVENT EMBEZZLING	EFFECTIVE TREATMENT OF CLIENTS	EFFECTIVE TREATMENT OF CLIENTS	Yes	Yes	No	5-10 Mins	agree	agree	agree	strongly agree	agree	disagree	agree	agree	agree	agree	strongly agree	strongly agree	Agree	Agree	Agree	Agree	Agree	Agree	Agree	Agree	Agree	Agree	Strongly Agree	Agree	Agree	Agree	Agree
female	ashanti	urban	40	nurse in charge	15	mission	hospital	gdrg	gdrg	gdrg	gdrg	gdrg	gdrg	gdrg	BETTER THAN OTHERS	NULL	NULL	NULL	Yes	Yes	No	5-10 Mins	agree	agree	agree	agree	agree	agree	agree	agree	agree	agree	strongly agree	agree	Agree	Agree	Strongly Agree	Agree	Strongly Agree	Strongly Agree	Disagree	Disagree	Agree	Agree	Disagree	Disagree	Disagree	Disagree	Disagree
male	ashanti	urban	39	other	9	mission	hospital	gdrg	gdrg	gdrg	gdrg	gdrg	gdrg	gdrg	FEE IS BETTER	PRICES OF MEDICINES FLUCTUATES	DIAGNOTICS SERVICES ARE NOT COVERED UNDER CAPITATION	NULL	Yes	Yes	No	5-10 Mins	agree	agree	agree	strongly agree	agree	agree	agree	agree	agree	agree	strongly agree	strongly agree	Strongly Agree	Strongly Agree	Strongly Agree	Disagree	Strongly Agree	Agree	Disagree	Disagree	Agree	Agree	Disagree	Disagree	Disagree	Disagree	Disagree
male	ashanti	urban	45	medical officer	16	quais gov	hospital	capitation	capitation	capitation	capitation	capitatioin	cpaitation	capitation	RELIABLE	NULL	NULL	NULL	Yes	Yes	No	10-15 Mins	agree	agree	agree	strongly agree	agree	agree	agree	agree	agree	agree	strongly agree	agree	Agree	Agree	Agree	Agree	Agree	Strongly Disagree	Strongly Agree	Strongly Disagree	Agree	Strongly Disagree	Strongly Disagree	Agree	Agree	Disagree	Agree
female	ashanti	urban	38	other	5	quais gov	clinic	fee for service	fee for service	fee for service	fee for service	fee for service	fee for service	fee for service	DEPENDABLE	NULL	NULL	NULL	Yes	Yes	No	<=5 Mins	agree	disagree	agree	agree	agree	agree	agree	disagree	agree	agree	strongly agree	strongly agree	Agree	Strongly Agree	Strongly Agree	Agree	Strongly Disagree	Agree	Disagree	Agree	Agree	Agree	Agree	Disagree	Disagree	Strongly Agree	Strongly Agree
male	ashanti	urban	50	other	21	mission	hospital	capitation	capitation	gdrg	gdrg	gdrg	gdrg	capitation	ARREST FRAUD	NULL	NULL	CUT DOWN COST	No	Yes	No	<=5 Mins	agree	agree	agree	agree	agree	agree	agree	agree	agree	agree	agree	agree	Agree	Agree	Strongly Agree	Agree	Agree	Strongly Agree	Agree	Strongly Agree	Disagree	Agree	Disagree	Agree	Agree	Agree	Agree
male	ashanti	rural	49	medical assistant	12	private	hospital	capitation	capitation	capitation	capitation	capitatioin	cpaitation	capitation	PREVENTS FRAUD	PREVENTS FRAUD	PREVENTS FRAUD	PREVENTS FRAUD	Yes	Yes	No	5-10 Mins	agree	agree	agree	strongly agree	agree	agree	agree	agree	agree	agree	strongly agree	strongly agree	Strongly Agree	Agree	Agree	Strongly Agree	Strongly Agree	Agree	Strongly Disagree	Agree	Agree	Strongly Disagree	Disagree	Strongly Agree	Strongly Agree	Agree	Disagree
male	ashanti	urban	47	other	13	mission	hospital	capitation	gdrg	gdrg	gdrg	gdrg	gdrg	gdrg	PREVENTS FRAUD	PREVENTS FRAUD	EFFECTIVE MONITORING	EFFECTIVE MONITORING	Yes	Yes	Yes	5-10 Mins	agree	agree	agree	strongly agree	agree	agree	agree	agree	agree	agree	strongly agree	strongly agree	Strongly Agree	Strongly Agree	Disagree	Strongly Agree	Strongly Agree	Strongly Agree	Strongly Agree	Strongly Agree	Strongly Agree	Strongly Agree	Strongly Agree	Strongly Agree	Strongly Agree	Strongly Agree	Strongly Agree
female	ashanti	urban	53	medical assistant	29	private	clinic	capitation	capitation	capitation	capitation	gdrg	fee for service	gdrg	RE-IMBURSEMENT IS FASTER	RE-IMBURSEMENT IS FASTER	RE-IMBURSEMENT IS FASTER	RE-IMBURSEMENT IS FASTER	No	Yes	No	<=5 Mins	agree	agree	agree	strongly agree	agree	agree	agree	agree	agree	agree	strongly agree	strongly agree	Strongly Agree	Strongly Agree	Strongly Agree	Strongly Agree	Strongly Agree	Strongly Agree	Strongly Agree	Strongly Agree	Disagree	Agree	Disagree	Strongly Agree	Agree	Agree	Agree
female	ashanti	rural	57	other	32	private	hospital	capitation	capitation	capitation	capitation	gdrg	gdrg	gdrg	PREVENTS FRAUD	PREVENTS FRAUD	PREVENTS FRAUD	PREVENTS FRAUD	Yes	Yes	No	<=5 Mins	agree	agree	agree	strongly agree	agree	agree	agree	agree	agree	agree	strongly agree	strongly agree	Strongly Agree	Strongly Agree	Strongly Agree	Strongly Agree	Strongly Agree	Strongly Agree	Agree	Strongly Agree	Strongly Agree	Strongly Agree	Strongly Agree	Strongly Agree	Strongly Agree	Strongly Agree	Strongly Agree
male	ashanti	rural	43	medical assistant	8	quais gov	clinic	capitation	capitation	capitation	capitation	gdrg	gdrg	gdrg	CUTS DOWN FRAUD	CUTS DOWN FRAUD	CUTS DOWN FRAUD	CUTS DOWN FRAUD	Yes	Yes	No	5-10 Mins	agree	agree	agree	strongly agree	agree	agree	agree	agree	agree	agree	strongly agree	strongly agree	Strongly Agree	Agree	Disagree	Agree	Strongly Agree	Agree	Agree	Agree	Disagree	Disagree	Disagree	Agree	Agree	Agree	Agree
female	ashanti	rural	57	nurse in charge	33	quais gov	health centre	gdrg	gdrg	capitation	capitation	gdrg	gdrg	gdrg	HELPS IN PROPER BUDGETTING	ELIMINATES UNANTICIPATED DELAYANCE	REDUCES FRAUD	HELPS IN PROPER HEALTHCARE DELIVERY	Yes	No	No	5-10 Mins	agree	agree	agree	strongly agree	agree	agree	agree	agree	agree	agree	strongly agree	agree	Strongly Agree	Agree	Agree	Strongly Agree	Agree	Agree	Strongly Agree	Disagree	Agree	Strongly Agree	Disagree	Agree	Agree	Disagree	Agree
male	ashanti	urban	42	other	15	quais gov	hospital	capitation	capitation	gdrg	gdrg	gdrg	gdrg	fee for service	NULL	NULL	NULL	NULL	Yes	Yes	No	5-10 Mins	agree	agree	agree	strongly agree	agree	agree	agree	agree	agree	agree	strongly agree	agree	Strongly Disagree	Strongly Disagree	Disagree	Agree	Agree	Agree	Disagree	Strongly Disagree	Agree	Disagree	Disagree	Disagree	Disagree	Strongly Agree	Disagree
female	ashanti	urban	50	nurse in charge	24	quais gov	hospital	capitation	capitation	capitation	capitation	capitatioin	cpaitation	capitation	WILL HELP PEOPLE TO IMPROVE CARE	DEPENDABLE	NULL	NULL	Yes	Yes	No	NULL	agree	agree	agree	strongly agree	agree	agree	strongly disagree	agree	agree	agree	agree	strongly agree	Strongly Agree	Agree	Strongly Disagree	Strongly Disagree	Agree	Agree	Agree	Strongly Disagree	Strongly Agree	Strongly Disagree	Strongly Disagree	Agree	Agree	Agree	Agree
male	ashanti	urban	35	other	3	quais gov	hospital	capitation	gdrg	gdrg	gdrg	gdrg	gdrg	gdrg	NULL	NULL	NULL	NULL	Yes	Yes	No	NULL	agree	agree	agree	agree	agree	agree	agree	agree	agree	agree	agree	disagree	Strongly Agree	Strongly Agree	Strongly Agree	Disagree	Agree	Strongly Agree	Strongly Disagree	Strongly Disagree	Disagree	Disagree	Agree	Disagree	Strongly Disagree	Agree	Strongly Agree
female	ashanti	urban	72	nurse in charge	30	mission	clinic	gdrg	gdrg	gdrg	gdrg	gdrg	gdrg	gdrg	NULL	NULL	NULL	NULL	Yes	No	No	10-15 Mins	agree	agree	agree	strongly agree	agree	agree	agree	agree	agree	agree	strongly agree	strongly agree	Strongly Agree	Strongly Agree	Strongly Disagree	Strongly Disagree	Strongly Agree	Strongly Agree	Strongly Agree	Agree	Don't Know	Disagree	Strongly Disagree	Agree	Agree	Agree	Agree
male	ashanti	urban	51	other	23	quais gov	hospital	fee for service	fee for service	fee for service	fee for service	fee for service	fee for service	fee for service	NULL	NULL	NULL	NULL	Yes	Yes	No	10-15 Mins	agree	agree	agree	agree	agree	agree	agree	agree	agree	agree	strongly agree	strongly agree	Disagree	Strongly Agree	Strongly Agree	Disagree	Strongly Agree	Strongly Agree	Strongly Agree	Strongly Agree	Strongly Disagree	Strongly Disagree	Strongly Disagree	Strongly Disagree	Strongly Disagree	Strongly Disagree	Strongly Disagree
female	ashanti	urban	40	other	11	mission	hospital	capitation	capitation	capitation	capitation	capitatioin	cpaitation	capitation	THOSE WITHOUT MAY NOT ATTEND	NULL	NULL	NULL	Yes	Yes	Yes	>15 Mins	agree	agree	agree	strongly agree	strongly disagree	agree	agree	agree	agree	agree	agree	agree	Strongly Agree	Strongly Disagree	Strongly Disagree	Strongly Agree	Agree	Agree	Agree	Agree	Agree	Agree	Strongly Disagree	Agree	Agree	Agree	Agree
female	ashanti	urban	48	other	25	mission	hospital	fee for service	fee for service	fee for service	fee for service	fee for service	fee for service	fee for service	COST EFFECTIVE	NULL	NULL	NULL	Yes	Yes	No	10-15 Mins	agree	agree	agree	strongly agree	agree	agree	agree	agree	agree	agree	strongly agree	strongly agree	Agree	Agree	Agree	Agree	Strongly Agree	Strongly Agree	Agree	Agree	Strongly Agree	Strongly Agree	Strongly Agree	Agree	Agree	Disagree	Agree
male	ashanti	urban	44	other	4	mission	hospital	fee for service	fee for service	fee for service	fee for service	fee for service	fee for service	fee for service	VERY EFFECTIVE	NULL	NULL	NULL	Yes	Yes	No	10-15 Mins	agree	agree	agree	strongly agree	agree	agree	agree	agree	agree	agree	agree	agree	NULL	NULL	NULL	NULL	NULL	NULL	NULL	NULL	NULL	NULL	NULL	NULL	NULL	NULL	NULL
male	ashanti	rural	48	other	16	mission	hospital	capitation	capitation	capitation	capitation	capitatioin	cpaitation	capitation	GOOD CONCEPT	RELIABLE	NULL	NULL	Yes	Yes	No	10-15 Mins	agree	agree	agree	strongly agree	agree	agree	agree	agree	agree	agree	strongly agree	strongly agree	Strongly Agree	Agree	Agree	Disagree	Strongly Agree	Agree	Agree	Strongly Disagree	Strongly Agree	Agree	Strongly Agree	Strongly Agree	Strongly Agree	Strongly Disagree	Strongly Agree
female	ashanti	rural	45	nurse in charge	21	mission	hospital	capitation	capitation	capitation	capitation	capitatioin	cpaitation	capitation	THE CONCEPT IS GOOD	DEPENDABLE	EFFECTIVE	NULL	Yes	Yes	No	10-15 Mins	agree	agree	agree	strongly agree	agree	agree	agree	agree	agree	agree	strongly agree	strongly agree	Agree	Agree	Agree	Agree	Agree	Strongly Agree	Agree	Strongly Disagree	Strongly Disagree	Strongly Disagree	Disagree	Agree	Agree	Strongly Agree	Agree
male	ashanti	rural	38	other	14	mission	hospital	fee for service	fee for service	fee for service	fee for service	fee for service	fee for service	fee for service	EFFECTIVE	ITS CAPITAL IS NOT DELAYED	NULL	NULL	Yes	Yes	No	10-15 Mins	agree	agree	agree	strongly agree	agree	agree	agree	agree	agree	agree	strongly agree	strongly agree	Strongly Agree	Strongly Disagree	Strongly Disagree	Strongly Agree	Strongly Agree	Strongly Agree	Strongly Agree	Strongly Disagree	Agree	Strongly Disagree	Agree	Disagree	Strongly Disagree	Strongly Disagree	Strongly Agree
female	ashanti	urban	35	nurse in charge	1	private	clinic	fee for service	fee for service	fee for service	fee for service	fee for service	fee for service	fee for service	IT IS EASY TO COLLECT	NULL	NULL	NULL	Yes	Yes	No	5-10 Mins	agree	agree	agree	strongly agree	agree	agree	agree	agree	agree	agree	strongly agree	strongly agree	Agree	Agree	Agree	Agree	Strongly Agree	Strongly Agree	Agree	Agree	Agree	Agree	Agree	Agree	Agree	Strongly Disagree	Agree
female	ashanti	urban	50	nurse in charge	3	private	maternity home	fee for service	fee for service	fee for service	fee for service	fee for service	fee for service	fee for service	NULL	NULL	NULL	NULL	Yes	No	No	5-10 Mins	agree	agree	agree	agree	agree	agree	agree	agree	agree	agree	agree	agree	Strongly Agree	Agree	Disagree	Agree	Strongly Agree	Agree	Agree	Agree	Strongly Disagree	Agree	Agree	Agree	Agree	Strongly Disagree	Agree
female	ashanti	urban	45	nurse in charge	21	private	maternity home	fee for service	fee for service	fee for service	fee for service	fee for service	fee for service	fee for service	EFFECTIVE	NULL	NULL	NULL	Yes	No	No	5-10 Mins	disagree	disagree	disagree	disagree	disagree	disagree	strongly disagree	disagree	disagree	disagree	disagree	disagree	Agree	Agree	Agree	Agree	Agree	Disagree	Agree	Agree	Agree	Agree	Agree	Agree	Agree	Agree	Agree
female	ashanti	urban	47	nurse in charge	20	quais gov	hospital	fee for service	fee for service	fee for service	fee for service	fee for service	fee for service	fee for service	DEPENDABLE	NULL	NULL	NULL	Yes	Yes	No	10-15 Mins	agree	agree	agree	strongly agree	agree	agree	agree	agree	agree	agree	strongly agree	strongly agree	Agree	Strongly Agree	Agree	Strongly Disagree	Agree	Strongly Disagree	Strongly Agree	Strongly Disagree	Agree	Strongly Disagree	Strongly Disagree	Don't Know	Agree	Strongly Disagree	Strongly Agree
male	central	urban	74	medical officer	30	private	hospital	fee for service	fee for service	fee for service	fee for service	fee for service	fee for service	fee for service	IMMEDIATE COST RECOVERY	IMMEDIATE COST RECOVERY	IMMEDIATE COST RECOVERY	IMMEDIATE COST RECOVERY	Male	Male	Female	5-10 Mins	agree	agree	agree	strongly agree	agree	agree	agree	agree	agree	agree	strongly agree	agree	NULL	NULL	NULL	NULL	NULL	NULL	NULL	NULL	NULL	NULL	NULL	NULL	NULL	NULL	NULL
male	central	urban	47	other	26	private	hospital	gdrg	gdrg	gdrg	gdrg	gdrg	gdrg	gdrg	NULL	NULL	NULL	NULL	Male	Male	Female	NULL	agree	agree	agree	strongly agree	agree	agree	agree	agree	agree	agree	strongly agree	strongly agree	Strongly Agree	Disagree	Disagree	Strongly Disagree	NULL	NULL	NULL	NULL	NULL	NULL	NULL	NULL	NULL	NULL	NULL
female	central	urban	28	nurse in charge	3	quais gov	CHPS	capitation	fee for service	capitation	capitation	capitatioin	cpaitation	capitation	DUE TO LOW COST INVOLVED	DUE TO HIGH COST	FOR PROPER RUNNING OF THE FACILITY	NULL	Male	NULL	Female	>15 Mins	agree	agree	agree	strongly agree	agree	agree	agree	agree	agree	agree	strongly agree	strongly agree	Don't Know	Strongly Agree	Strongly Agree	Strongly Agree	NULL	NULL	NULL	NULL	NULL	NULL	NULL	NULL	NULL	NULL	NULL
female	central	urban	54	medical assistant	20	quais gov	clinic	capitation	fee for service	no response	capitation	capitatioin	cpaitation	fee for service	LOW COST	FOR REFURBISHMENT OF DRUGS	LOW COST	FOR REFURBISHMENT OF DRUGS	Female	Male	Male	<=5 Mins	agree	agree	agree	strongly agree	agree	agree	agree	agree	agree	agree	strongly agree	strongly agree	Strongly Agree	Strongly Agree	Strongly Agree	Disagree	NULL	NULL	NULL	NULL	NULL	NULL	NULL	NULL	NULL	NULL	NULL
female	central	rural	29	nurse in charge	4	mission	health centre	capitation	capitation	capitation	capitation	capitatioin	cpaitation	capitation	MOST OF THE LOCALS CANNOT AFFORD TO PAY	NULL	NULL	NULL	Male	Male	Female	5-10 Mins	agree	agree	agree	strongly agree	agree	agree	agree	agree	agree	agree	strongly agree	strongly agree	Strongly Agree	Strongly Agree	Strongly Disagree	Strongly Disagree	NULL	NULL	NULL	NULL	NULL	NULL	NULL	NULL	NULL	NULL	NULL
male	central	rural	29	other	6	mission	clinic	gdrg	gdrg	gdrg	gdrg	gdrg	gdrg	gdrg	IMMEDIATE COST RECOVERY	NULL	NULL	NULL	Male	Male	Female	NULL	agree	agree	agree	strongly agree	agree	agree	agree	agree	agree	agree	strongly agree	strongly agree	Agree	Agree	Agree	Don't Know	NULL	NULL	NULL	NULL	NULL	NULL	NULL	NULL	NULL	NULL	NULL
female	central	urban	65	nurse in charge	35	private	hospital	gdrg	gdrg	gdrg	gdrg	gdrg	gdrg	gdrg	EFFECTIVE RUNNING	COST EFFECTIVE	AFFORDABLE FOR CLIENTS	NULL	Male	Male	Female	5-10 Mins	agree	agree	agree	strongly agree	agree	agree	agree	agree	agree	agree	strongly agree	agree	Agree	Agree	Disagree	Strongly Disagree	NULL	NULL	NULL	NULL	NULL	NULL	NULL	NULL	NULL	NULL	NULL
female	central	urban	58	other	30	private	hospital	fee for service	fee for service	fee for service	fee for service	fee for service	fee for service	fee for service	PROMPT COST RECOVERY	NULL	NULL	NULL	Male	Male	Female	5-10 Mins	agree	agree	agree	strongly agree	agree	agree	agree	agree	agree	agree	strongly agree	strongly agree	Strongly Disagree	Disagree	Strongly Disagree	Strongly Disagree	NULL	NULL	NULL	NULL	NULL	NULL	NULL	NULL	NULL	NULL	NULL
male	central	rural	46	other	8	mission	health centre	gdrg	gdrg	gdrg	gdrg	gdrg	gdrg	gdrg	PROMOTE ADEQUATE CARE GIVING	AFFORDABLE FOR CLIENTS	EFFECTIVE COST RECOVERY	NULL	Male	Male	Male	5-10 Mins	agree	agree	agree	agree	agree	agree	strongly disagree	agree	agree	agree	agree	disagree	Disagree	Disagree	Strongly Disagree	Strongly Disagree	NULL	NULL	NULL	NULL	NULL	NULL	NULL	NULL	NULL	NULL	NULL
female	central	rural	25	nurse in charge	2	quais gov	CHPS	gdrg	gdrg	gdrg	gdrg	gdrg	gdrg	gdrg	COST RECOVERY	AFFORDABLE FOR CLIENTS	ACCESSIBLE FOR CLIENTS	PROMPT VISIT BY CLIENTS	Male	Female	Female	>15 Mins	agree	agree	don't know	strongly agree	agree	agree	agree	agree	agree	disagree	agree	agree	Don't Know	Don't Know	Don't Know	Don't Know	NULL	NULL	NULL	NULL	NULL	NULL	NULL	NULL	NULL	NULL	NULL
female	central	rural	26	nurse in charge	4	quais gov	CHPS	fee for service	fee for service	fee for service	fee for service	fee for service	fee for service	fee for service	IMMEDIATE COST RECOVERY	NULL	NULL	NULL	Male	Female	Female	5-10 Mins	agree	agree	don't know	agree	agree	disagree	strongly disagree	agree	agree	disagree	strongly agree	agree	Strongly Agree	Strongly Agree	Don't Know	Strongly Disagree	NULL	NULL	NULL	NULL	NULL	NULL	NULL	NULL	NULL	NULL	NULL
female	central	urban	64	nurse in charge	43	private	hospital	gdrg	gdrg	gdrg	gdrg	gdrg	gdrg	gdrg	CAPITATION IS TOO LOW	NULL	NULL	NULL	Male	Male	Female	10-15 Mins	agree	agree	agree	strongly agree	agree	agree	agree	agree	agree	agree	strongly agree	strongly agree	Agree	Don't Know	Don't Know	Don't Know	NULL	NULL	NULL	NULL	NULL	NULL	NULL	NULL	NULL	NULL	NULL
male	central	urban	61	medical officer	31	private	hospital	gdrg	gdrg	gdrg	gdrg	gdrg	gdrg	gdrg	CAPITATION IS TOO LOW AND WOULD RUN DOWN THE HOSPITALS	NULL	NULL	NULL	Male	Male	Female	5-10 Mins	agree	agree	agree	strongly agree	agree	agree	agree	agree	agree	agree	strongly agree	strongly agree	Strongly Agree	Agree	Disagree	Don't Know	NULL	NULL	NULL	NULL	NULL	NULL	NULL	NULL	NULL	NULL	NULL
male	central	urban	38	medical officer	11	quais gov	hospital	gdrg	gdrg	gdrg	gdrg	gdrg	gdrg	gdrg	IMMEDIATE COST RECOVERY	NULL	NULL	NULL	Male	Male	Female	10-15 Mins	agree	agree	agree	strongly agree	agree	agree	agree	agree	agree	agree	strongly agree	strongly agree	Strongly Agree	Strongly Agree	Strongly Agree	Agree	NULL	NULL	NULL	NULL	NULL	NULL	NULL	NULL	NULL	NULL	NULL
female	central	urban	43	nurse in charge	21	quais gov	hospital	capitation	capitation	capitation	capitation	capitatioin	cpaitation	capitation	NULL	NULL	NULL	NULL	Male	Male	Female	10-15 Mins	agree	agree	agree	strongly agree	agree	agree	agree	agree	agree	agree	strongly agree	strongly agree	Strongly Agree	Agree	Disagree	Don't Know	NULL	NULL	NULL	NULL	NULL	NULL	NULL	NULL	NULL	NULL	NULL
female	central	rural	38	nurse in charge	13	quais gov	CHPS	gdrg	gdrg	gdrg	gdrg	gdrg	gdrg	gdrg	CAPITATION MONEY MAY NOT BE ENOUGH	NULL	NULL	NULL	Male	Female	Female	10-15 Mins	agree	agree	agree	strongly agree	agree	agree	agree	agree	agree	agree	strongly agree	strongly agree	Strongly Agree	Strongly Agree	Strongly Agree	Strongly Disagree	NULL	NULL	NULL	NULL	NULL	NULL	NULL	NULL	NULL	NULL	NULL
male	central	urban	31	other	6	mission	hospital	capitation	capitation	capitation	capitation	capitatioin	cpaitation	capitation	FOR THE CONCEPT BUT THE CHARGES MUST BE LOOKED AT	NULL	NULL	NULL	Male	Male	Female	5-10 Mins	agree	agree	agree	strongly agree	agree	agree	strongly disagree	agree	agree	agree	strongly agree	strongly agree	Strongly Agree	Strongly Agree	Strongly Agree	Strongly Disagree	NULL	NULL	NULL	NULL	NULL	NULL	NULL	NULL	NULL	NULL	NULL
male	central	urban	35	other	6	mission	hospital	gdrg	gdrg	gdrg	gdrg	gdrg	gdrg	gdrg	INCREASES REVENUE SINCE IT ALLOWS FOR MOVEMENT OF PATIENTS	NULL	NULL	NULL	Male	Male	Female	10-15 Mins	agree	agree	agree	strongly agree	agree	agree	agree	agree	agree	agree	strongly agree	strongly agree	Strongly Agree	Don't Know	Strongly Agree	Disagree	NULL	NULL	NULL	NULL	NULL	NULL	NULL	NULL	NULL	NULL	NULL
male	central	urban	30	medical officer	4	mission	hospital	capitation	capitation	capitation	capitation	capitatioin	cpaitation	capitation	NEED FOR THE DAY TO DAY RUNNING OF THE FACILITIES	NULL	NULL	NULL	Male	Female	Female	10-15 Mins	agree	agree	agree	strongly agree	agree	agree	agree	agree	agree	agree	strongly agree	strongly agree	Strongly Agree	Strongly Agree	Disagree	Strongly Disagree	NULL	NULL	NULL	NULL	NULL	NULL	NULL	NULL	NULL	NULL	NULL
female	central	urban	27	other	2	private	hospital	gdrg	gdrg	gdrg	gdrg	gdrg	gdrg	gdrg	CAPITATION WOULD RUN DOWN THE FACILITY	NULL	NULL	NULL	Male	Male	Female	NULL	agree	agree	agree	strongly agree	agree	agree	agree	agree	agree	agree	strongly agree	strongly agree	Strongly Agree	Disagree	Disagree	Don't Know	NULL	NULL	NULL	NULL	NULL	NULL	NULL	NULL	NULL	NULL	NULL
male	central	urban	42	other	6	quais gov	hospital	gdrg	gdrg	gdrg	gdrg	gdrg	gdrg	gdrg	ACCESSIBLE FOR CLIENTS	NULL	NULL	NULL	Male	Male	Female	5-10 Mins	agree	agree	agree	agree	agree	disagree	agree	agree	agree	agree	strongly agree	strongly agree	Don't Know	Don't Know	Don't Know	Don't Know	NULL	NULL	NULL	NULL	NULL	NULL	NULL	NULL	NULL	NULL	NULL
male	central	rural	35	medical officer	6	private	hospital	gdrg	fee for service	gdrg	fee for service	gdrg	gdrg	fee for service	CHARGES ARE FAIR FOR OPD SERVICES	MUCH RESOURCES GO INTO THOSE SERVICES	PRICES OF MEDICINES CHANGES ON THE MARKET	MORE RESOURCES ARE USED THAN THEY ARE BEING FOR NOW	Male	Male	Female	5-10 Mins	agree	agree	agree	strongly agree	agree	agree	agree	agree	agree	agree	strongly agree	strongly agree	Agree	Strongly Agree	Disagree	Agree	NULL	NULL	NULL	NULL	NULL	NULL	NULL	NULL	NULL	NULL	NULL
female	central	rural	28	nurse in charge	2	private	hospital	gdrg	fee for service	gdrg	fee for service	gdrg	gdrg	fee for service	FAIR CHARGES	INVOLVES MUCH RESOURCES	FREQUENT CHANGE IN MARKET PRICES	FULL COST RECOVERY	Male	Male	Male	5-10 Mins	agree	agree	agree	strongly agree	agree	agree	agree	agree	agree	agree	strongly agree	strongly agree	Agree	Don't Know	Strongly Disagree	Don't Know	NULL	NULL	NULL	NULL	NULL	NULL	NULL	NULL	NULL	NULL	NULL
male	central	rural	32	other	3	private	hospital	gdrg	fee for service	gdrg	fee for service	gdrg	gdrg	fee for service	CHARGES ARE FAIR	EFFECTIVE RUNNING	FREQUENT CHANGES IN PRICES ON THE MARKET	FULL COST AND PROMPT	Male	Male	Male	NULL	agree	agree	agree	strongly agree	agree	agree	agree	agree	agree	agree	strongly agree	strongly agree	Disagree	Strongly Agree	Strongly Disagree	Agree	NULL	NULL	NULL	NULL	NULL	NULL	NULL	NULL	NULL	NULL	NULL
female	central	urban	60	other	15	private	hospital	capitation	capitation	capitation	capitation	capitatioin	cpaitation	capitation	PROMOTE PROMPT VISITATION BY CLIENTS	NULL	NULL	NULL	Male	Female	Female	5-10 Mins	agree	agree	don't know	strongly agree	agree	agree	agree	agree	agree	agree	agree	strongly agree	Strongly Agree	Strongly Agree	Strongly Disagree	Strongly Disagree	NULL	NULL	NULL	NULL	NULL	NULL	NULL	NULL	NULL	NULL	NULL
male	central	urban	26	other	5	quais gov	hospital	gdrg	gdrg	gdrg	gdrg	gdrg	gdrg	gdrg	CLIENTS ARE ABLE TO USE FACILITY	AFFORDABLE FOR CLIENTS	EARLY VISITATION BY CLIENTS	NULL	Male	Male	Female	5-10 Mins	agree	agree	agree	agree	agree	disagree	agree	agree	agree	agree	strongly agree	strongly agree	Strongly Agree	Strongly Agree	Strongly Disagree	Strongly Disagree	NULL	NULL	NULL	NULL	NULL	NULL	NULL	NULL	NULL	NULL	NULL
female	central	urban	46	other	28	quais gov	hospital	fee for service	fee for service	fee for service	fee for service	fee for service	fee for service	fee for service	PROMPT COST RECOVERY	NULL	NULL	NULL	Male	Male	Female	5-10 Mins	agree	agree	agree	agree	agree	agree	agree	agree	agree	agree	agree	agree	Don't Know	Don't Know	Don't Know	Don't Know	NULL	NULL	NULL	NULL	NULL	NULL	NULL	NULL	NULL	NULL	NULL
male	central	urban	31	medical officer	3	private	clinic	fee for service	fee for service	fee for service	fee for service	fee for service	fee for service	fee for service	EFFECTIVE RUNNING	NULL	NULL	NULL	Male	Male	Female	10-15 Mins	agree	agree	agree	strongly agree	agree	agree	agree	agree	agree	agree	strongly agree	agree	Agree	Don't Know	Agree	Agree	NULL	NULL	NULL	NULL	NULL	NULL	NULL	NULL	NULL	NULL	NULL
female	central	rural	24	nurse in charge	3	quais gov	CHPS	capitation	capitation	no response	capitation	capitatioin	cpaitation	capitation	AFFORDABILITY	LOW COST	NULL	NULL	Male	Female	Female	>15 Mins	agree	agree	agree	strongly agree	agree	agree	strongly disagree	agree	agree	agree	strongly agree	strongly agree	Strongly Agree	Don't Know	Disagree	Agree	NULL	NULL	NULL	NULL	NULL	NULL	NULL	NULL	NULL	NULL	NULL
male	central	urban	74	medical officer	24	private	hospital	capitation	capitation	capitation	capitation	fee for service	fee for service	capitation	DUE TO AFFORDABILTY OF SERVICES	NULL	NULL	NULL	Male	Male	Female	10-15 Mins	agree	agree	agree	strongly agree	agree	agree	agree	agree	agree	agree	strongly agree	strongly agree	Don't Know	Strongly Agree	Strongly Agree	Disagree	NULL	NULL	NULL	NULL	NULL	NULL	NULL	NULL	NULL	NULL	NULL
male	central	urban	30	other	9	private	hospital	capitation	capitation	capitation	capitation	capitatioin	cpaitation	capitation	AFFORDABILITY	NULL	NULL	NULL	Male	Male	Female	5-10 Mins	agree	agree	agree	strongly agree	agree	agree	agree	agree	agree	agree	strongly agree	strongly agree	Disagree	Disagree	Disagree	Strongly Disagree	NULL	NULL	NULL	NULL	NULL	NULL	NULL	NULL	NULL	NULL	NULL
female	central	urban	59	nurse in charge	3	private	hospital	capitation	capitation	capitation	capitation	capitatioin	cpaitation	capitation	AFFORDABILITY	NULL	NULL	NULL	Male	Male	Female	5-10 Mins	agree	agree	agree	strongly agree	agree	agree	agree	agree	agree	agree	strongly agree	strongly agree	Strongly Agree	Strongly Agree	Strongly Agree	Disagree	NULL	NULL	NULL	NULL	NULL	NULL	NULL	NULL	NULL	NULL	NULL
male	central	urban	35	medical officer	4	private	clinic	fee for service	fee for service	fee for service	fee for service	fee for service	fee for service	fee for service	SINCE ALL CREDIT PAYMENT ARE DELAYED,IT AFFECTS QUALITY OF SERVICE	NULL	NULL	NULL	Male	Male	Female	5-10 Mins	agree	agree	agree	strongly agree	agree	agree	agree	agree	agree	agree	strongly agree	strongly agree	Don't Know	Don't Know	Don't Know	Don't Know	NULL	NULL	NULL	NULL	NULL	NULL	NULL	NULL	NULL	NULL	NULL
female	central	urban	46	nurse in charge	8	mission	hospital	capitation	capitation	capitation	capitation	capitatioin	cpaitation	capitation	FOR THE FACILITY TO BE ABLE TO BE RUN	NULL	NULL	NULL	Male	Male	Female	>15 Mins	agree	agree	agree	strongly agree	agree	agree	agree	agree	agree	agree	strongly agree	strongly agree	Don't Know	Strongly Agree	Strongly Agree	Don't Know	NULL	NULL	NULL	NULL	NULL	NULL	NULL	NULL	NULL	NULL	NULL
male	central	urban	35	medical assistant	6	mission	hospital	capitation	capitation	capitation	capitation	capitatioin	cpaitation	capitation	FOR THE PATIENTS NOT TO SUFFER IN PAYMENTS	NULL	NULL	NULL	Male	Male	Female	5-10 Mins	agree	agree	agree	strongly agree	agree	agree	agree	agree	agree	agree	strongly agree	strongly agree	Don't Know	Strongly Agree	Strongly Agree	Don't Know	NULL	NULL	NULL	NULL	NULL	NULL	NULL	NULL	NULL	NULL	NULL
male	central	urban	60	other	36	mission	hospital	fee for service	fee for service	fee for service	gdrg	gdrg	gdrg	fee for service	FOR THE FACILITY TO BE ABLE TO RUN	NULL	NULL	NULL	Male	Male	Female	5-10 Mins	agree	agree	agree	strongly agree	agree	agree	agree	agree	agree	agree	strongly agree	strongly agree	Disagree	Strongly Agree	Disagree	Strongly Agree	NULL	NULL	NULL	NULL	NULL	NULL	NULL	NULL	NULL	NULL	NULL
female	central	urban	57	nurse in charge	8	quais gov	hospital	capitation	capitation	capitation	capitation	capitatioin	cpaitation	capitation	FOR AFFORDABILITY	NULL	NULL	NULL	Male	Male	Female	5-10 Mins	agree	agree	agree	strongly agree	agree	agree	agree	agree	agree	agree	strongly agree	strongly agree	Don't Know	Strongly Agree	Strongly Agree	Strongly Agree	NULL	NULL	NULL	NULL	NULL	NULL	NULL	NULL	NULL	NULL	NULL
male	central	urban	35	other	4	quais gov	hospital	capitation	capitation	capitation	capitation	capitatioin	cpaitation	capitation	FOR AFFORDABILITY	NULL	NULL	NULL	Male	Female	Female	5-10 Mins	agree	agree	agree	strongly agree	agree	agree	agree	agree	agree	agree	strongly agree	strongly agree	Don't Know	Disagree	Disagree	Strongly Agree	NULL	NULL	NULL	NULL	NULL	NULL	NULL	NULL	NULL	NULL	NULL
female	central	urban	51	nurse in charge	4	mission	hospital	fee for service	fee for service	fee for service	fee for service	fee for service	fee for service	fee for service	FOR HOSPITAL TO RUN EFFICIENTLY	NULL	NULL	NULL	Male	Male	Female	NULL	agree	agree	agree	strongly agree	agree	agree	agree	agree	agree	agree	strongly agree	strongly agree	Agree	Strongly Agree	Strongly Agree	Strongly Agree	NULL	NULL	NULL	NULL	NULL	NULL	NULL	NULL	NULL	NULL	NULL
male	central	urban	40	other	3	mission	hospital	fee for service	gdrg	fee for service	fee for service	fee for service	fee for service	fee for service	FOR THE HOSPITAL TO BE ABLE TO RUN	NULL	NULL	NULL	Male	Male	Female	10-15 Mins	agree	agree	agree	strongly agree	agree	agree	agree	agree	agree	agree	strongly agree	strongly agree	Strongly Agree	Strongly Agree	Disagree	Strongly Agree	NULL	NULL	NULL	NULL	NULL	NULL	NULL	NULL	NULL	NULL	NULL
male	central	urban	28	medical assistant	2	mission	hospital	gdrg	gdrg	capitation	capitation	gdrg	gdrg	gdrg	DUE TO HIGH COST INVOLVED	DUE TO LOW COST	NULL	NULL	Male	Male	Female	5-10 Mins	agree	disagree	agree	strongly agree	agree	agree	agree	agree	agree	agree	strongly agree	agree	Agree	Strongly Agree	Strongly Agree	Strongly Agree	NULL	NULL	NULL	NULL	NULL	NULL	NULL	NULL	NULL	NULL	NULL
female	central	urban	57	nurse in charge	11	quais gov	hospital	capitation	capitation	capitation	capitation	capitatioin	cpaitation	capitation	TO REDUCE THE HUGE NUMBERS AT THE OPD	NULL	NULL	NULL	Male	Male	Female	>15 Mins	agree	agree	agree	strongly agree	agree	agree	strongly disagree	agree	disagree	agree	strongly agree	strongly agree	Don't Know	Strongly Agree	Strongly Agree	Don't Know	NULL	NULL	NULL	NULL	NULL	NULL	NULL	NULL	NULL	NULL	NULL
female	central	urban	35	other	2	quais gov	hospital	capitation	capitation	capitation	capitation	capitatioin	cpaitation	capitation	FOR THE CLIENTS TO ACCESS HOSPITAL SERVICES AT AN AFFORDABLE PRICES	NULL	NULL	NULL	Male	Male	Female	>15 Mins	agree	agree	agree	strongly agree	agree	agree	agree	agree	agree	agree	strongly agree	strongly agree	Agree	Strongly Agree	Agree	Agree	NULL	NULL	NULL	NULL	NULL	NULL	NULL	NULL	NULL	NULL	NULL
male	central	urban	49	medical officer	5	quais gov	hospital	capitation	capitation	capitation	capitation	capitatioin	cpaitation	capitation	FOR CLIENTS TO BE ABLE TO ACCESS HEALTH CARE AT AN AFFORDABLE COST	NULL	NULL	NULL	Male	Male	Female	5-10 Mins	agree	agree	agree	strongly agree	agree	agree	agree	agree	agree	agree	strongly agree	strongly agree	Don't Know	Strongly Agree	Strongly Agree	Strongly Agree	NULL	NULL	NULL	NULL	NULL	NULL	NULL	NULL	NULL	NULL	NULL
female	central	urban	36	other	1	mission	hospital	fee for service	fee for service	gdrg	fee for service	gdrg	gdrg	fee for service	FOR PROPER ATTENTION TO CLIENTS	TO BE ABLE TO RUN THE FACILITY	TO MAKE THE FACILITY OPERATIONAL	NULL	Male	Male	Female	5-10 Mins	agree	agree	agree	strongly agree	agree	agree	agree	agree	agree	agree	strongly agree	strongly agree	Don't Know	Strongly Agree	Strongly Agree	Strongly Agree	NULL	NULL	NULL	NULL	NULL	NULL	NULL	NULL	NULL	NULL	NULL
female	central	urban	49	nurse in charge	3	mission	hospital	fee for service	fee for service	fee for service	fee for service	capitatioin	fee for service	fee for service	TO BE ABLE TO RUN THE FACILITY	FOR PATIENTS TO ACCESS HEALTH CARE	FOR THE HOSPITAL TO BE OPERATIONAL	NULL	Male	Male	Female	10-15 Mins	agree	agree	agree	agree	agree	don't know	agree	agree	agree	agree	strongly agree	strongly agree	Don't Know	Don't Know	Don't Know	Don't Know	NULL	NULL	NULL	NULL	NULL	NULL	NULL	NULL	NULL	NULL	NULL
female	central	urban	30	other	3	quais gov	hospital	fee for service	fee for service	fee for service	fee for service	capitatioin	cpaitation	fee for service	FOR THE HOSPITAL TO RUN	FOR CLIENTS TO ACCESS HEALYH CARE WITHOUT ANY PROBLEM	NULL	NULL	Male	Male	Female	>15 Mins	agree	agree	agree	strongly agree	agree	agree	agree	agree	agree	agree	strongly agree	strongly agree	Don't Know	Agree	Agree	Strongly Disagree	NULL	NULL	NULL	NULL	NULL	NULL	NULL	NULL	NULL	NULL	NULL
male	central	urban	51	other	4	quais gov	hospital	fee for service	fee for service	fee for service	fee for service	fee for service	fee for service	fee for service	FOR THE FACILITY TO BE VERY EFFICIENT AND OPERATIONAL	NULL	NULL	NULL	Male	Female	Female	>15 Mins	agree	agree	agree	strongly agree	agree	agree	agree	agree	agree	agree	strongly agree	strongly agree	Don't Know	Strongly Agree	Strongly Agree	Strongly Agree	NULL	NULL	NULL	NULL	NULL	NULL	NULL	NULL	NULL	NULL	NULL
male	central	urban	50	medical officer	7	quais gov	hospital	gdrg	gdrg	fee for service	gdrg	fee for service	gdrg	gdrg	FOR HOSPITAL TO RUN	TO HELP CONTROL	NULL	NULL	Male	Male	Female	5-10 Mins	agree	agree	agree	strongly agree	agree	agree	agree	agree	agree	agree	strongly agree	strongly agree	Don't Know	Disagree	Agree	Strongly Agree	NULL	NULL	NULL	NULL	NULL	NULL	NULL	NULL	NULL	NULL	NULL
female	central	urban	44	medical officer	2	private	hospital	fee for service	fee for service	fee for service	capitation	capitatioin	cpaitation	fee for service	FOR THE HOSPITAL TO BE OPERATIONAL	FOR LOW COST	FOR CLIENTS TO BE ABLE TO ACCESS HEALTH CARE	NULL	Male	Male	Male	10-15 Mins	agree	agree	agree	strongly agree	agree	agree	agree	agree	agree	agree	agree	strongly agree	Disagree	Strongly Agree	Agree	Strongly Agree	NULL	NULL	NULL	NULL	NULL	NULL	NULL	NULL	NULL	NULL	NULL
female	central	urban	33	other	4	private	hospital	fee for service	fee for service	fee for service	fee for service	fee for service	fee for service	fee for service	TO KEEP THE FACILITY OPERATIONAL	FOR REINBURSEMENT OF DRUGS	NULL	NULL	Male	Male	Female	10-15 Mins	agree	agree	agree	strongly agree	agree	agree	agree	agree	agree	agree	strongly agree	strongly agree	Agree	Strongly Agree	Disagree	Strongly Agree	NULL	NULL	NULL	NULL	NULL	NULL	NULL	NULL	NULL	NULL	NULL
female	central	urban	32	nurse in charge	4	private	hospital	fee for service	capitation	fee for service	capitation	capitatioin	cpaitation	capitation	NULL	NULL	NULL	NULL	Male	Male	Male	>15 Mins	agree	agree	agree	strongly agree	agree	agree	agree	agree	agree	agree	strongly agree	strongly agree	Strongly Agree	Strongly Agree	Strongly Agree	Strongly Agree	NULL	NULL	NULL	NULL	NULL	NULL	NULL	NULL	NULL	NULL	NULL
female	central	rural	43	other	18	quais gov	health centre	fee for service	fee for service	fee for service	fee for service	fee for service	fee for service	fee for service	IMMEDIATE COST RECOVERY	NULL	NULL	NULL	Male	Female	Female	>15 Mins	agree	agree	don't know	strongly agree	agree	agree	agree	agree	agree	agree	agree	agree	Strongly Agree	Strongly Agree	Strongly Disagree	Disagree	NULL	NULL	NULL	NULL	NULL	NULL	NULL	NULL	NULL	NULL	NULL
male	volta	urban	49	nurse in charge	11	mission	hospital	gdrg	gdrg	gdrg	gdrg	gdrg	gdrg	gdrg	NULL	NULL	NULL	NULL	Yes	Yes	No	10-15 Mins	agree	agree	agree	strongly agree	agree	disagree	agree	agree	agree	agree	strongly agree	strongly agree	Agree	Disagree	Disagree	Disagree	NULL	NULL	NULL	NULL	NULL	NULL	NULL	NULL	NULL	NULL	NULL
male	volta	urban	52	medical officer	12	mission	hospital	gdrg	gdrg	gdrg	gdrg	gdrg	gdrg	gdrg	NULL	NULL	NULL	NULL	Yes	Yes	Yes	10-15 Mins	agree	agree	agree	agree	agree	agree	strongly disagree	disagree	disagree	agree	agree	agree	Agree	Agree	Agree	Disagree	NULL	NULL	NULL	NULL	NULL	NULL	NULL	NULL	NULL	NULL	NULL
female	volta	urban	51	other	32	mission	hospital	gdrg	gdrg	gdrg	gdrg	gdrg	gdrg	gdrg	NULL	NULL	NULL	NULL	Yes	Yes	No	10-15 Mins	don't know	don't know	agree	strongly agree	agree	agree	agree	agree	agree	agree	strongly agree	agree	Strongly Disagree	Strongly Disagree	Strongly Disagree	Strongly Disagree	NULL	NULL	NULL	NULL	NULL	NULL	NULL	NULL	NULL	NULL	NULL
male	volta	urban	46	medical officer	4	quais gov	hospital	gdrg	gdrg	gdrg	gdrg	gdrg	gdrg	gdrg	gdrg is the only referred mechanism for payment but cost sharing must be encouraged	NULL	NULL	NULL	NULL	Yes	NULL	NULL	disagree	agree	agree	strongly agree	agree	agree	strongly disagree	disagree	disagree	agree	strongly agree	strongly agree	Disagree	Disagree	Disagree	Disagree	NULL	NULL	NULL	NULL	NULL	NULL	NULL	NULL	NULL	NULL	NULL
female	volta	urban	42	other	4	quais gov	maternity home	gdrg	capitation	capitation	capitation	gdrg	gdrg	gdrg	NULL	NULL	NULL	NULL	Yes	Yes	NULL	NULL	disagree	agree	agree	disagree	agree	agree	agree	disagree	disagree	agree	agree	agree	Agree	Disagree	Agree	Disagree	NULL	NULL	NULL	NULL	NULL	NULL	NULL	NULL	NULL	NULL	NULL
male	volta	urban	59	nurse in charge	2	mission	hospital	gdrg	gdrg	gdrg	gdrg	gdrg	gdrg	gdrg	co payments must be allowed	NULL	NULL	NULL	Yes	Yes	NULL	NULL	disagree	agree	disagree	disagree	agree	agree	agree	disagree	disagree	agree	strongly agree	strongly agree	Disagree	Disagree	Disagree	Disagree	NULL	NULL	NULL	NULL	NULL	NULL	NULL	NULL	NULL	NULL	NULL
male	volta	urban	55	medical officer	3	quais gov	hospital	gdrg	gdrg	gdrg	gdrg	gdrg	gdrg	gdrg	all thorny issues related to capitation must be adequately resolved with all stakeholders	NULL	NULL	NULL	Yes	No	NULL	NULL	disagree	agree	agree	strongly agree	agree	agree	strongly disagree	disagree	disagree	agree	strongly agree	strongly agree	Disagree	Agree	Agree	Disagree	NULL	NULL	NULL	NULL	NULL	NULL	NULL	NULL	NULL	NULL	NULL
male	volta	urban	59	medical officer	21	private	hospital	gdrg	gdrg	gdrg	gdrg	gdrg	gdrg	gdrg	NULL	NULL	NULL	NULL	Yes	Yes	NULL	NULL	disagree	agree	agree	agree	agree	agree	strongly disagree	agree	agree	agree	strongly agree	agree	Agree	Agree	Agree	Agree	NULL	NULL	NULL	NULL	NULL	NULL	NULL	NULL	NULL	NULL	NULL
female	volta	urban	61	medical assistant	3	private	hospital	gdrg	gdrg	gdrg	gdrg	gdrg	gdrg	gdrg	NULL	NULL	NULL	NULL	Yes	Yes	NULL	NULL	disagree	agree	agree	agree	agree	agree	agree	disagree	agree	agree	strongly agree	strongly agree	Agree	Agree	Agree	Agree	NULL	NULL	NULL	NULL	NULL	NULL	NULL	NULL	NULL	NULL	NULL
female	volta	urban	27	other	2	private	hospital	gdrg	gdrg	gdrg	gdrg	gdrg	gdrg	gdrg	NULL	NULL	NULL	NULL	Yes	Yes	NULL	NULL	agree	agree	agree	strongly agree	agree	disagree	strongly disagree	agree	disagree	agree	strongly agree	agree	Disagree	Agree	Disagree	Agree	NULL	NULL	NULL	NULL	NULL	NULL	NULL	NULL	NULL	NULL	NULL
male	volta	urban	39	nurse in charge	8	private	hospital	gdrg	gdrg	gdrg	gdrg	gdrg	gdrg	gdrg	NULL	NULL	NULL	NULL	Yes	Yes	No	5-10 Mins	agree	agree	agree	strongly agree	agree	agree	agree	agree	agree	agree	agree	agree	Agree	Disagree	Disagree	Disagree	NULL	NULL	NULL	NULL	NULL	NULL	NULL	NULL	NULL	NULL	NULL
female	volta	urban	48	medical assistant	10	private	hospital	gdrg	gdrg	gdrg	gdrg	gdrg	gdrg	gdrg	NULL	NULL	NULL	NULL	Yes	Yes	No	5-10 Mins	agree	agree	agree	strongly agree	agree	agree	agree	agree	agree	agree	agree	agree	Agree	Agree	Agree	Agree	NULL	NULL	NULL	NULL	NULL	NULL	NULL	NULL	NULL	NULL	NULL
female	volta	urban	66	medical officer	28	private	hospital	gdrg	gdrg	gdrg	gdrg	gdrg	gdrg	gdrg	NULL	NULL	NULL	NULL	Yes	Yes	No	5-10 Mins	agree	agree	agree	strongly agree	agree	disagree	agree	agree	agree	agree	disagree	disagree	Agree	Agree	Agree	Agree	NULL	NULL	NULL	NULL	NULL	NULL	NULL	NULL	NULL	NULL	NULL
male	volta	urban	46	nurse in charge	6	mission	hospital	gdrg	gdrg	gdrg	gdrg	gdrg	gdrg	gdrg	NULL	NULL	NULL	NULL	Yes	Yes	No	10-15 Mins	agree	agree	agree	strongly agree	agree	agree	agree	agree	agree	agree	agree	agree	Disagree	Disagree	Agree	Disagree	NULL	NULL	NULL	NULL	NULL	NULL	NULL	NULL	NULL	NULL	NULL
female	volta	urban	42	medical officer	4	mission	hospital	fee for service	gdrg	gdrg	gdrg	gdrg	gdrg	gdrg	NULL	NULL	NULL	NULL	Yes	Yes	No	10-15 Mins	agree	agree	agree	strongly agree	agree	disagree	agree	agree	agree	agree	agree	strongly agree	Disagree	Disagree	Disagree	Disagree	NULL	NULL	NULL	NULL	NULL	NULL	NULL	NULL	NULL	NULL	NULL
female	volta	urban	44	medical officer	1	private	CHPS	gdrg	gdrg	gdrg	gdrg	gdrg	gdrg	gdrg	NULL	NULL	NULL	NULL	Yes	Yes	No	>15 Mins	agree	agree	agree	strongly agree	agree	agree	agree	agree	agree	agree	strongly agree	strongly agree	Agree	Agree	Agree	Agree	NULL	NULL	NULL	NULL	NULL	NULL	NULL	NULL	NULL	NULL	NULL
female	volta	urban	47	medical assistant	6	private	hospital	gdrg	gdrg	gdrg	gdrg	gdrg	gdrg	gdrg	NULL	NULL	NULL	NULL	NULL	NULL	No	>15 Mins	agree	agree	agree	strongly agree	agree	agree	strongly disagree	disagree	agree	agree	disagree	disagree	Agree	Strongly Agree	Agree	Agree	NULL	NULL	NULL	NULL	NULL	NULL	NULL	NULL	NULL	NULL	NULL
female	volta	urban	41	nurse in charge	6	private	hospital	gdrg	gdrg	gdrg	gdrg	gdrg	gdrg	gdrg	NULL	NULL	NULL	NULL	Yes	Yes	No	>15 Mins	agree	agree	agree	strongly agree	agree	disagree	agree	agree	agree	agree	strongly agree	strongly agree	Agree	Agree	Agree	Agree	NULL	NULL	NULL	NULL	NULL	NULL	NULL	NULL	NULL	NULL	NULL
female	volta	rural	51	medical assistant	9	quais gov	hospital	gdrg	gdrg	gdrg	gdrg	gdrg	gdrg	gdrg	NULL	NULL	NULL	NULL	Yes	Yes	No	>15 Mins	agree	agree	agree	strongly agree	agree	disagree	agree	agree	agree	agree	disagree	disagree	Disagree	Disagree	Disagree	Disagree	NULL	NULL	NULL	NULL	NULL	NULL	NULL	NULL	NULL	NULL	NULL
female	volta	rural	46	nurse in charge	3	quais gov	hospital	gdrg	gdrg	gdrg	gdrg	gdrg	gdrg	gdrg	NULL	NULL	NULL	NULL	NULL	NULL	No	>15 Mins	agree	agree	agree	strongly agree	agree	disagree	agree	agree	agree	agree	strongly agree	disagree	Strongly Agree	Strongly Agree	Strongly Agree	Strongly Agree	NULL	NULL	NULL	NULL	NULL	NULL	NULL	NULL	NULL	NULL	NULL
male	volta	rural	43	medical officer	7	quais gov	hospital	gdrg	gdrg	gdrg	capitation	gdrg	gdrg	gdrg	NULL	NULL	NULL	NULL	Yes	Yes	No	>15 Mins	agree	agree	agree	strongly agree	agree	disagree	agree	agree	agree	agree	disagree	disagree	Disagree	Disagree	Disagree	Disagree	NULL	NULL	NULL	NULL	NULL	NULL	NULL	NULL	NULL	NULL	NULL
male	volta	urban	52	medical officer	15	quais gov	hospital	gdrg	gdrg	gdrg	gdrg	gdrg	gdrg	gdrg	NULL	NULL	NULL	NULL	Yes	Yes	No	10-15 Mins	agree	agree	agree	strongly agree	agree	agree	agree	agree	agree	agree	strongly agree	strongly agree	Agree	Disagree	Disagree	Disagree	NULL	NULL	NULL	NULL	NULL	NULL	NULL	NULL	NULL	NULL	NULL
male	volta	rural	29	other	2	mission	hospital	gdrg	gdrg	gdrg	gdrg	gdrg	gdrg	gdrg	NULL	NULL	NULL	NULL	Yes	Yes	No	10-15 Mins	agree	agree	agree	strongly agree	agree	agree	agree	agree	agree	agree	strongly agree	strongly agree	Don't Know	Don't Know	NULL	NULL	NULL	NULL	NULL	NULL	NULL	NULL	NULL	NULL	NULL	NULL	NULL
female	volta	urban	58	medical assistant	37	quais gov	hospital	fee for service	fee for service	fee for service	fee for service	fee for service	fee for service	fee for service	NULL	NULL	NULL	NULL	Yes	Yes	No	>15 Mins	agree	agree	agree	disagree	don't know	don't know	don't know	don't know	agree	don't know	don't know	don't know	Don't Know	Don't Know	NULL	NULL	NULL	NULL	NULL	NULL	NULL	NULL	NULL	NULL	NULL	NULL	NULL
female	volta	urban	47	nurse in charge	2	quais gov	CHPS	capitation	capitation	capitation	capitation	capitatioin	cpaitation	gdrg	NULL	NULL	NULL	NULL	Yes	Yes	No	>15 Mins	agree	agree	agree	don't know	agree	agree	agree	agree	agree	agree	strongly agree	agree	Strongly Agree	Strongly Agree	Disagree	Strongly Disagree	NULL	NULL	NULL	NULL	NULL	NULL	NULL	NULL	NULL	NULL	NULL
male	volta	urban	34	nurse in charge	7	quais gov	hospital	fee for service	fee for service	fee for service	fee for service	fee for service	fee for service	fee for service	NULL	NULL	NULL	NULL	No	Yes	No	>15 Mins	agree	agree	agree	agree	agree	agree	agree	agree	agree	agree	agree	agree	Don't Know	Don't Know	Don't Know	Don't Know	NULL	NULL	NULL	NULL	NULL	NULL	NULL	NULL	NULL	NULL	NULL
female	volta	urban	65	medical assistant	26	private	hospital	fee for service	fee for service	fee for service	fee for service	fee for service	fee for service	fee for service	NULL	NULL	NULL	NULL	Yes	Yes	No	5-10 Mins	agree	agree	agree	agree	agree	agree	agree	agree	agree	agree	strongly agree	strongly agree	Strongly Disagree	Strongly Disagree	Strongly Disagree	Strongly Disagree	NULL	NULL	NULL	NULL	NULL	NULL	NULL	NULL	NULL	NULL	NULL
female	volta	urban	29	medical assistant	8	quais gov	clinic	gdrg	gdrg	gdrg	gdrg	gdrg	gdrg	gdrg	NULL	NULL	NULL	NULL	Yes	Yes	No	10-15 Mins	agree	agree	don't know	strongly agree	disagree	agree	agree	agree	agree	disagree	strongly agree	strongly agree	Strongly Disagree	Strongly Disagree	Strongly Disagree	Strongly Disagree	NULL	NULL	NULL	NULL	NULL	NULL	NULL	NULL	NULL	NULL	NULL
male	volta	urban	29	no response	5	private	hospital	fee for service	fee for service	fee for service	fee for service	fee for service	fee for service	fee for service	NULL	NULL	NULL	NULL	Yes	Yes	No	10-15 Mins	agree	agree	agree	agree	agree	agree	agree	agree	agree	agree	strongly agree	strongly agree	Agree	Agree	Disagree	Agree	NULL	NULL	NULL	NULL	NULL	NULL	NULL	NULL	NULL	NULL	NULL
female	volta	rural	59	medical assistant	10	mission	hospital	capitation	capitation	capitation	capitation	capitatioin	cpaitation	capitation	NULL	NULL	NULL	NULL	Yes	Yes	No	>15 Mins	agree	agree	agree	strongly agree	agree	agree	agree	agree	agree	agree	strongly agree	strongly agree	Strongly Agree	Agree	Disagree	Agree	NULL	NULL	NULL	NULL	NULL	NULL	NULL	NULL	NULL	NULL	NULL
female	volta	rural	48	nurse in charge	5	mission	hospital	gdrg	gdrg	gdrg	gdrg	gdrg	gdrg	gdrg	NULL	NULL	NULL	NULL	Yes	Yes	No	NULL	agree	agree	agree	strongly agree	agree	agree	agree	agree	agree	agree	strongly agree	strongly agree	Don't Know	Don't Know	Don't Know	Don't Know	NULL	NULL	NULL	NULL	NULL	NULL	NULL	NULL	NULL	NULL	NULL
female	volta	rural	54	medical officer	5	mission	hospital	gdrg	gdrg	gdrg	gdrg	gdrg	gdrg	gdrg	NULL	NULL	NULL	NULL	Yes	Yes	No	10-15 Mins	agree	agree	agree	agree	agree	agree	agree	agree	agree	agree	agree	agree	Strongly Agree	Don't Know	Don't Know	Don't Know	NULL	NULL	NULL	NULL	NULL	NULL	NULL	NULL	NULL	NULL	NULL
female	volta	rural	59	medical assistant	25	mission	hospital	gdrg	gdrg	gdrg	gdrg	gdrg	gdrg	gdrg	NULL	NULL	NULL	NULL	Yes	Yes	No	10-15 Mins	agree	disagree	agree	agree	agree	agree	strongly disagree	agree	agree	agree	agree	agree	Don't Know	Don't Know	Don't Know	Don't Know	NULL	NULL	NULL	NULL	NULL	NULL	NULL	NULL	NULL	NULL	NULL
male	volta	rural	30	medical officer	3	mission	hospital	fee for service	fee for service	fee for service	fee for service	fee for service	fee for service	fee for service	NULL	NULL	NULL	NULL	Yes	Yes	Yes	<=5 Mins	agree	disagree	agree	agree	agree	agree	strongly disagree	agree	agree	agree	agree	disagree	Strongly Agree	Disagree	Agree	Agree	Agree	Agree	Strongly Agree	NULL	NULL	NULL	Agree	Strongly Agree	Strongly Agree	NULL	Strongly Agree
male	volta	urban	30	medical officer	3	mission	hospital	fee for service	fee for service	fee for service	fee for service	fee for service	fee for service	gdrg	NULL	NULL	NULL	NULL	Yes	Yes	Yes	<=5 Mins	agree	disagree	agree	agree	agree	agree	agree	disagree	agree	agree	agree	strongly agree	Strongly Agree	Strongly Agree	Strongly Agree	Strongly Agree	NULL	NULL	NULL	NULL	NULL	NULL	NULL	NULL	NULL	NULL	NULL
male	volta	rural	36	nurse in charge	2	mission	hospital	gdrg	gdrg	gdrg	gdrg	gdrg	gdrg	gdrg	NULL	NULL	NULL	NULL	Yes	Yes	No	NULL	agree	agree	agree	agree	agree	agree	agree	agree	agree	agree	agree	agree	Agree	Don't Know	Don't Know	Don't Know	NULL	NULL	NULL	NULL	NULL	NULL	NULL	NULL	NULL	NULL	NULL
female	volta	rural	58	medical assistant	2	mission	hospital	capitation	capitation	capitation	capitation	capitatioin	cpaitation	capitation	NULL	NULL	NULL	NULL	Yes	Yes	No	NULL	agree	agree	agree	strongly agree	agree	agree	agree	agree	agree	agree	strongly agree	strongly agree	Agree	Agree	Agree	Agree	NULL	NULL	NULL	NULL	NULL	NULL	NULL	NULL	NULL	NULL	NULL
male	volta	rural	47	medical officer	12	quais gov	hospital	gdrg	gdrg	gdrg	gdrg	gdrg	gdrg	gdrg	NULL	NULL	NULL	NULL	Yes	Yes	No	10-15 Mins	agree	agree	agree	agree	agree	agree	agree	agree	agree	agree	agree	agree	Don't Know	Don't Know	Don't Know	Don't Know	NULL	NULL	NULL	NULL	NULL	NULL	NULL	NULL	NULL	NULL	NULL
male	volta	rural	45	nurse in charge	2	mission	hospital	gdrg	gdrg	gdrg	gdrg	gdrg	gdrg	gdrg	NULL	NULL	NULL	NULL	Yes	Yes	No	>15 Mins	agree	agree	agree	agree	agree	agree	agree	agree	agree	agree	strongly agree	strongly agree	Don't Know	Strongly Agree	Agree	Agree	NULL	NULL	NULL	NULL	NULL	NULL	NULL	NULL	NULL	NULL	NULL
male	volta	rural	32	medical officer	3	mission	hospital	gdrg	gdrg	gdrg	gdrg	gdrg	gdrg	gdrg	NULL	NULL	NULL	NULL	Yes	Yes	No	10-15 Mins	agree	disagree	agree	agree	agree	agree	strongly disagree	agree	agree	agree	agree	agree	Agree	Agree	Disagree	Strongly Disagree	NULL	NULL	NULL	NULL	NULL	NULL	NULL	NULL	NULL	NULL	NULL
male	volta	urban	65	other	5	private	hospital	gdrg	gdrg	gdrg	gdrg	gdrg	gdrg	gdrg	NULL	NULL	NULL	NULL	Yes	Yes	No	10-15 Mins	agree	agree	agree	strongly agree	agree	agree	agree	agree	agree	agree	strongly agree	strongly agree	Don't Know	Don't Know	Don't Know	Don't Know	NULL	NULL	NULL	NULL	NULL	NULL	NULL	NULL	NULL	NULL	NULL
female	volta	urban	58	medical assistant	6	quais gov	hospital	gdrg	gdrg	gdrg	gdrg	gdrg	gdrg	gdrg	NULL	NULL	NULL	NULL	Yes	Yes	No	>15 Mins	agree	disagree	agree	strongly agree	agree	agree	agree	agree	agree	agree	strongly agree	strongly agree	Strongly Agree	Strongly Agree	Strongly Agree	Strongly Agree	NULL	NULL	NULL	NULL	NULL	NULL	NULL	NULL	NULL	NULL	NULL
female	volta	rural	31	medical assistant	5	mission	hospital	gdrg	gdrg	gdrg	gdrg	gdrg	gdrg	gdrg	NULL	NULL	NULL	NULL	Yes	Yes	No	10-15 Mins	agree	agree	agree	strongly agree	strongly disagree	agree	strongly disagree	agree	disagree	agree	strongly agree	agree	Don't Know	Don't Know	Don't Know	Don't Know	NULL	NULL	NULL	NULL	NULL	NULL	NULL	NULL	NULL	NULL	NULL
male	volta	urban	39	nurse in charge	4	quais gov	hospital	gdrg	gdrg	gdrg	gdrg	gdrg	gdrg	gdrg	NULL	NULL	NULL	NULL	Yes	NULL	No	10-15 Mins	agree	agree	agree	strongly agree	agree	agree	agree	agree	agree	agree	strongly agree	disagree	Strongly Agree	Don't Know	Don't Know	Don't Know	NULL	NULL	NULL	NULL	NULL	NULL	NULL	NULL	NULL	NULL	NULL
female	volta	urban	54	medical assistant	30	quais gov	hospital	gdrg	gdrg	gdrg	gdrg	gdrg	gdrg	gdrg	NULL	NULL	NULL	NULL	Yes	Yes	No	5-10 Mins	agree	disagree	agree	strongly agree	agree	agree	agree	agree	agree	agree	strongly agree	strongly agree	Strongly Agree	Don't Know	Disagree	Disagree	NULL	NULL	NULL	NULL	NULL	NULL	NULL	NULL	NULL	NULL	NULL
male	volta	urban	46	medical officer	14	quais gov	hospital	gdrg	gdrg	gdrg	gdrg	gdrg	gdrg	gdrg	NULL	NULL	NULL	NULL	Yes	Yes	No	10-15 Mins	agree	agree	agree	strongly agree	agree	agree	agree	agree	agree	agree	agree	agree	Agree	Don't Know	Don't Know	Don't Know	NULL	NULL	NULL	NULL	NULL	NULL	NULL	NULL	NULL	NULL	NULL
male	volta	urban	30	medical officer	1	quais gov	hospital	gdrg	gdrg	gdrg	gdrg	gdrg	gdrg	gdrg	NULL	NULL	NULL	NULL	Yes	Yes	No	>15 Mins	agree	disagree	agree	strongly agree	agree	agree	agree	agree	agree	agree	strongly agree	strongly agree	Strongly Agree	Don't Know	Don't Know	Don't Know	NULL	NULL	NULL	NULL	NULL	NULL	NULL	NULL	NULL	NULL	NULL
male	volta	urban	52	nurse in charge	16	quais gov	hospital	gdrg	gdrg	gdrg	gdrg	gdrg	gdrg	gdrg	NULL	NULL	NULL	NULL	Yes	Yes	No	10-15 Mins	agree	disagree	agree	strongly agree	agree	agree	agree	agree	agree	agree	strongly agree	strongly agree	Agree	Don't Know	Don't Know	Agree	NULL	NULL	NULL	NULL	NULL	NULL	NULL	NULL	NULL	NULL	NULL
[truncated: 15 more columns]
